# Supplementary material for: Root lodging is a physical stress that changes gene expression from sucrose accumulation to degradation in sorghum
Source: BMC Plant Biol. 2018 Jan 3;18:2. doi: 10.1186/s12870-017-1218-9 (PMC5751775; doi:10.1186/s12870-017-1218-9)
Supplement: Supplementary file 2 — Comparison of expression levels of sorghum genes in intact and lodged stems. Columns show the following, from the left: gene name (gene_id), chromosomal position (locus), average FPKM (fragments per kilobase of exon per million mapped sequence reads) of three intact sorghum plants (fpkm_intact), average FPKM of three lodged sorghum plants (fpkm_lodged), log2 value of fold change from lodged sorghum to intact sorghum (log2_ratio), P-value (p_value), q-value (q_value), and statistical significance (yes/no). (XLSX 2174 kb) [file 12870_2017_1218_MOESM2_ESM.xlsx]

## Sheet: TableS1
Table S1. Comparison of the expression level of whole sorghum genes by the lodging. The column shows the following contents from the left: gene name (gene_id), chromosomal position (locus), average FPKM of three intact sorghum (fpkm_intact), average FPKM of three lodged sorghum (fpkm_lodged), log2 value of fold change of lodged sorghum to intact sorghum (log2_ratio) p-value (p_value), q-value (q_…
gene_id	locus	fpkm_intact	fpkm_lodged	log2_ratio	p_value	q_value	significant
Sb0010s002010	super_10:28647-31330	0	0	0	1	1	no
Sb0010s003120	super_10:392215-393992	0	0	0	1	1	no
Sb0010s003420	super_10:541172-542095	21.2206	26.3173	0.310541	0.2644	0.517972	no
Sb0010s003440	super_10:559586-560417	15.9973	19.7638	0.305037	0.31715	0.573728	no
Sb0010s003450	super_10:569241-570950	0.0849508	0	inf	1	1	no
Sb0010s007570	super_10:1613708-1618156	0.048916	0.055045	0.170307	1	1	no
Sb0010s007790	super_10:1807206-1822824	14.4603	12.2561	-0.238593	0.43055	0.675025	no
Sb0010s009890	super_10:2193917-2195667	0	0	0	1	1	no
Sb0010s009900	super_10:2199586-2200449	0	0	0	1	1	no
Sb0010s010920	super_10:2352516-2359239	0.0795629	0.070603	-0.172366	1	1	no
Sb0010s012040	super_10:2664754-2668266	0.989387	0.533829	-0.890158	0.05635	0.184285	no
Sb0010s013040	super_10:3208292-3211306	0.578688	0.35866	-0.690171	0.2271	0.470887	no
Sb0010s013050	super_10:3211787-3212366	12.1078	44.9994	1.89397	0.00055	0.00510511	yes
Sb0010s016080	super_10:5710532-5712280	18.9208	13.0557	-0.535293	0.0579	0.187738	no
Sb0010s016100	super_10:5725508-5727428	14.1892	10.032	-0.500186	0.1137	0.29911	no
Sb0010s017130	super_10:6002532-6003931	11.1005	4.04817	-1.45528	0.0001	0.00121581	yes
Sb0010s021250	super_10:8272750-8281617	63.4768	81.6561	0.363331	0.14515	0.354129	no
Sb0010s022250	super_10:8597427-8598703	0	0	0	1	1	no
Sb0010s022450	super_10:8719785-8720612	0	0	0	1	1	no
Sb0011s003320	super_11:327975-332144	8.19718	9.42169	0.200858	0.4997	0.730547	no
Sb0011s003340	super_11:362631-364064	13.9482	16.6272	0.25346	0.437	0.680329	no
Sb0011s004440	super_11:687617-691058	1.47917	1.59477	0.108566	0.85865	0.938187	no
Sb0011s005460	super_11:982904-987730	17.2833	18.193	0.0740104	0.75905	0.888123	no
Sb0011s006460	super_11:1491401-1496113	22.9319	32.5822	0.50673	0.0544	0.179422	no
Sb0011s007570	super_11:2752870-2755413	3.24256	4.98059	0.619184	0.051	0.171423	no
Sb0011s007590	super_11:2761584-2768015	0.421499	0.826978	0.97232	0.0374	0.138184	no
Sb0011s009590	super_11:3465947-3469324	0	0	0	1	1	no
Sb0011s011820	super_11:4169104-4178870	27.8617	22.3025	-0.321077	0.23515	0.481064	no
Sb0011s011830	super_11:4197708-4204798	23.0611	19.967	-0.207848	0.4111	0.659615	no
Sb0011s012840	super_11:4347484-4349607	3.33373	2.43237	-0.454775	0.22125	0.462902	no
Sb0011s012850	super_11:4355431-4357541	3.64301	5.61218	0.62343	0.143	0.35046	no
Sb0011s012870	super_11:4359114-4359614	13.4916	18.8112	0.479525	0.3046	0.560312	no
Sb0011s013970	super_11:4751193-4755313	8.89898	7.75543	-0.198433	0.458	0.69756	no
Sb0012s002110	super_12:88800-92951	14.6528	9.70365	-0.594581	0.0433	0.153045	no
Sb0012s002210	super_12:118529-122696	0.0175398	0	inf	1	1	no
Sb0012s004430	super_12:629539-631729	8.26946	11.6529	0.494826	0.19605	0.42879	no
Sb0012s004440	super_12:647696-651282	10.4916	16.6887	0.669628	0.0182	0.0810972	no
Sb0012s004540	super_12:685127-687449	0	0	0	1	1	no
Sb0012s004580	super_12:690302-691331	0	0	0	1	1	no
Sb0012s004780	super_12:789169-790364	0	0	0	1	1	no
Sb0012s004890	super_12:841137-841806	15.1136	22.868	0.59749	0.0842	0.244614	no
Sb0012s004900	super_12:850062-852747	17.6897	24.206	0.452456	0.06345	0.200897	no
Sb0012s005000	super_12:918990-919968	0.015953	0.0584239	1.87273	1	1	no
Sb0012s006000	super_12:1366383-1369884	59.0451	21.9361	-1.42851	5e-05	0.000664486	yes
Sb0012s009110	super_12:1981660-1983522	0	0	0	1	1	no
Sb0012s009230	super_12:2052250-2061020	1.88699	2.98105	0.659729	0.0926	0.26138	no
Sb0012s010230	super_12:2469020-2477707	48.7926	55.6908	0.190774	0.4323	0.676763	no
Sb0012s010340	super_12:2572974-2573989	0	0	0	1	1	no
Sb0012s010440	super_12:2606098-2607154	0	0.0175666	inf	1	1	no
Sb0012s011450	super_12:2739711-2741888	0	0	0	1	1	no
Sb0012s011560	super_12:2797676-2798855	3.45466	1.84564	-0.90442	0.0272	0.109672	no
Sb0012s012570	super_12:3124546-3135426	0.00981344	0	inf	1	1	no
Sb0012s014610	super_12:4474647-4475595	42.7551	61.4797	0.524012	0.1264	0.321046	no
Sb0012s014620	super_12:4489791-4496457	2.48498	3.47747	0.484803	0.0916	0.259445	no
Sb0012s014630	super_12:4507393-4511586	19.4095	10.7891	-0.847188	0.0077	0.0419962	yes
Sb0012s017730	super_12:5531870-5535731	12.9516	9.86629	-0.392548	0.23855	0.485147	no
Sb0012s017740	super_12:5559735-5565752	4.75614	3.67245	-0.373051	0.23385	0.479957	no
Sb0012s019770	super_12:6254808-6259353	19.8354	27.2688	0.459175	0.0658	0.206002	no
Sb0012s021070	super_12:6922157-6930315	57.92	68.5164	0.242389	0.30815	0.563458	no
Sb0013s004010	super_13:981321-987176	111.286	128.264	0.204843	0.3821	0.63331	no
Sb0013s004030	super_13:1005469-1008636	90.8963	107.856	0.246806	0.3002	0.557183	no
Sb0013s004040	super_13:1017766-1021206	31.633	35.927	0.183635	0.4797	0.715462	no
Sb0013s006040	super_13:1329569-1339908	11.328	5.96347	-0.925665	0.00035	0.00351313	yes
Sb0013s007040	super_13:1603051-1614140	8.00832	6.8076	-0.234354	0.3995	0.648232	no
Sb0013s007050	super_13:1618011-1619094	14.76	14.168	-0.0590554	0.856	0.937232	no
Sb0013s009080	super_13:2533881-2536464	28.0074	30.1078	0.10433	0.7051	0.860465	no
Sb0013s009090	super_13:2536775-2541201	21.7138	26.6603	0.296081	0.2473	0.496771	no
Sb0013s010090	super_13:2825729-2827274	0	0.0111743	inf	1	1	no
Sb0013s011230	super_13:3070270-3091034	30.2979	25.3211	-0.258878	0.30685	0.562164	no
Sb0013s012240	super_13:3819665-3836890	21.7961	18.2676	-0.254783	0.3206	0.57731	no
Sb0014s003010	super_14:277099-282838	286.068	240.519	-0.250203	0.353	0.608167	no
Sb0014s005110	super_14:1017888-1024899	1.85174	2.05987	0.153671	0.7277	0.8729	no
Sb0015s002010	super_15:16132-17372	0	0	0	1	1	no
Sb0015s002020	super_15:31835-33382	0	0	0	1	1	no
Sb0015s003030	super_15:226262-241418	61.5517	51.0194	-0.270753	0.258	0.510543	no
Sb0015s004030	super_15:619926-622580	10.1101	8.82565	-0.196026	0.4733	0.710212	no
Sb0015s006030	super_15:1291513-1294053	0.0279614	0	inf	1	1	no
Sb0015s007030	super_15:1533518-1536320	0	0	0	1	1	no
Sb0016s005670	super_16:1038919-1040126	0	0	0	1	1	no
Sb0017s004030	super_17:1261309-1263152	0	0	0	1	1	no
Sb0019s003010	super_19:143441-146976	0.0360497	0	inf	1	1	no
Sb0019s003120	super_19:169638-171756	0	0	0	1	1	no
Sb0019s003300	super_19:340228-341704	13.3049	19.1469	0.52515	0.0512	0.171791	no
Sb0019s004400	super_19:482554-488805	3.8205	4.48591	0.231639	0.42735	0.672228	no
Sb0019s004410	super_19:493300-494740	0	0	0	1	1	no
Sb0019s004510	super_19:575968-581868	109.006	88.0071	-0.308723	0.20875	0.446087	no
Sb0019s004610	super_19:615945-624210	52.2914	50.4562	-0.0515443	0.8251	0.922439	no
Sb0019s004710	super_19:687798-689527	2.76235	2.31843	-0.252744	0.48325	0.718106	no
Sb0019s004720	super_19:689698-692087	0.752481	0.430479	-0.805712	0.2011	0.435522	no
Sb0019s004880	super_19:798127-799876	0	0	0	1	1	no
Sb0020s002120	super_20:189260-190766	0	0	0	1	1	no
Sb0024s002110	super_24:358485-359921	0.636831	0.543285	-0.229203	0.6823	0.847453	no
Sb0062s002010	super_62:5546-8431	0	0	0	1	1	no
Sb0067s002010	super_67:1702-4318	0	0	0	1	1	no
Sb0067s002110	super_67:28882-31305	0	0	0	1	1	no
Sb0067s002120	super_67:32246-32642	0	0	0	1	1	no
Sb0067s002130	super_67:44992-47769	0.108924	0.0121789	-3.16087	1	1	no
Sb0067s002240	super_67:71505-73552	0	0	0	1	1	no
Sb0067s002250	super_67:77631-78622	0.0274669	0.0461308	0.748039	1	1	no
Sb0067s002260	super_67:84032-91020	1.55066	2.28118	0.556896	0.14815	0.358501	no
Sb0067s002270	super_67:91638-93430	7.14278	12.2774	0.781447	0.0192	0.0843849	no
Sb0073s002010	super_73:879-1976	0	0	0	1	1	no
Sb0073s002020	super_73:7593-9822	23.4545	21.4943	-0.12591	0.65475	0.832453	no
Sb0073s002030	super_73:10648-14241	48.6498	47.701	-0.0284138	0.9074	0.960988	no
Sb0073s002040	super_73:16970-22093	7.49675	8.25265	0.138593	0.72515	0.871879	no
Sb0073s002050	super_73:22412-31925	18.0015	17.5946	-0.0329807	0.89235	0.954255	no
Sb0088s002010	super_88:3073-7911	33.5897	44.9198	0.419333	0.0784	0.232023	no
Sb0088s002210	super_88:63991-65358	0.0293727	0	inf	1	1	no
Sb0090s002010	super_90:64053-65138	0	0	0	1	1	no
Sb0099s002120	super_99:50301-51273	0	0	0	1	1	no
Sb0111s002010	super_111:45187-49561	135.633	140.177	0.0475454	0.84275	0.931804	no
Sb0111s002020	super_111:51513-52300	7.4579	6.16687	-0.274231	0.45895	0.698503	no
Sb0112s002010	super_112:7901-16466	26.6854	39.7837	0.576127	0.025	0.103078	no
Sb0120s002010	super_120:1909-5646	0.463528	0.128746	-1.84813	1	1	no
Sb0120s002020	super_120:20757-21417	11.1323	9.22642	-0.270913	0.67365	0.843704	no
Sb0120s002040	super_120:30850-33433	0.202539	0.0250726	-3.01401	1	1	no
Sb0125s002010	super_125:8712-10297	52.6981	47.1419	-0.160743	0.52855	0.752338	no
Sb0125s002020	super_125:18270-18900	0.043892	0.109266	1.31582	1	1	no
Sb0125s002040	super_125:22353-24375	0.103051	0.166649	0.69345	1	1	no
Sb0139s002010	super_139:3304-6841	157.227	163.764	0.0587697	0.8241	0.921918	no
Sb0139s002020	super_139:8991-11195	88.4257	183.37	1.05222	5e-05	0.000664486	yes
Sb0139s002030	super_139:14639-16557	27.7458	30.5986	0.141199	0.5696	0.779961	no
Sb0169s002010	super_169:43-643	0	0	0	1	1	no
Sb0169s002030	super_169:19274-22127	23.4358	37.0566	0.661013	0.0111	0.0558707	no
Sb0176s002010	super_176:8202-10543	0	0	0	1	1	no
Sb0183s002020	super_183:4924-7626	0.0813604	0.1265	0.636736	1	1	no
Sb0183s002030	super_183:12103-15765	4.2699	122.812	4.84611	5e-05	0.000664486	yes
Sb0186s002010	super_186:7907-9634	3.16142	1.98008	-0.675019	0.0714	0.21779	no
Sb0186s002020	super_186:11123-18335	6.68562	5.14007	-0.379273	0.2678	0.521941	no
Sb0187s002010	super_187:592-2678	22.0949	17.8978	-0.303935	0.3131	0.569566	no
Sb0199s002020	super_199:9642-13125	4.42055	4.23129	-0.0631275	0.82935	0.924632	no
Sb01g000200	chromosome_1:2163-2829	0	0	0	1	1	no
Sb01g000210	chromosome_1:11417-14814	24.8418	26.3615	0.0856612	0.7251	0.871874	no
Sb01g000220	chromosome_1:24839-42442	0.954362	0.86913	-0.134964	0.7059	0.860888	no
Sb01g000230	chromosome_1:60121-63495	15.5908	22.7405	0.544567	0.04165	0.148875	no
Sb01g000240	chromosome_1:63648-69514	87.3543	62.4558	-0.484042	0.0578	0.187573	no
Sb01g000250	chromosome_1:79809-81660	0	0.0211032	inf	1	1	no
Sb01g000255	chromosome_1:82097-107334	0	0	0	1	1	no
Sb01g000260	chromosome_1:110178-112514	1.44259	1.29558	-0.155056	0.6785	0.84572	no
Sb01g000270	chromosome_1:112973-116051	4.25964	4.15613	-0.0354909	0.9187	0.965044	no
Sb01g000280	chromosome_1:116302-136465	37.5004	45.9532	0.29326	0.2368	0.482829	no
Sb01g000290	chromosome_1:155164-155581	0	0	0	1	1	no
Sb01g000300	chromosome_1:156090-162151	35.4002	34.7388	-0.0272078	0.90885	0.961448	no
Sb01g000310	chromosome_1:162794-167954	45.1858	34.1178	-0.405345	0.09685	0.268665	no
Sb01g000330	chromosome_1:186073-205207	0	0	0	1	1	no
Sb01g000340	chromosome_1:212147-213606	0.195646	0.431525	1.1412	1	1	no
Sb01g000350	chromosome_1:217568-220331	0.811644	1.76172	1.11806	0.015	0.0699742	no
Sb01g000352	chromosome_1:246148-247132	0.756937	1.66203	1.1347	0.0377	0.138995	no
Sb01g000355	chromosome_1:251507-255065	11.4948	10.0282	-0.196919	0.47775	0.714293	no
Sb01g000357	chromosome_1:259260-259971	10.862	11.9593	0.138849	0.67435	0.843892	no
Sb01g000360	chromosome_1:260202-260729	9.28725	7.88267	-0.236566	0.5425	0.762211	no
Sb01g000365	chromosome_1:261853-264081	0.546249	1.34166	1.29639	0.0191	0.0840621	no
Sb01g000370	chromosome_1:272641-276458	23.0987	24.9378	0.110519	0.6527	0.831071	no
Sb01g000380	chromosome_1:278677-282613	137.153	125.362	-0.129685	0.6299	0.819232	no
Sb01g000390	chromosome_1:282840-286296	25.0302	35.9842	0.523696	0.0391	0.142524	no
Sb01g000400	chromosome_1:291267-298468	2.08694	3.34043	0.678644	0.04765	0.163491	no
Sb01g000410	chromosome_1:298657-299952	0.0474827	0.0121779	-1.96314	1	1	no
Sb01g000420	chromosome_1:300948-306353	26.2712	25.1649	-0.0620673	0.7977	0.908656	no
Sb01g000430	chromosome_1:310078-311335	0	0	0	1	1	no
Sb01g000440	chromosome_1:336343-337798	11.2486	7.02248	-0.67969	0.02485	0.102526	no
Sb01g000446	chromosome_1:344302-345871	11.9335	6.69463	-0.833945	0.03185	0.123015	no
Sb01g000450	chromosome_1:358630-360187	4.6178	3.98466	-0.212749	0.5439	0.763317	no
Sb01g000460	chromosome_1:363230-368612	25.6053	26.6161	0.0558556	0.81795	0.919178	no
Sb01g000470	chromosome_1:374408-378342	11.9518	17.5311	0.552693	0.05865	0.189265	no
Sb01g000480	chromosome_1:383145-384596	5.11713	3.88507	-0.397396	0.2348	0.480658	no
Sb01g000490	chromosome_1:388284-398779	25.1235	33.9615	0.43486	0.06885	0.212883	no
Sb01g000500	chromosome_1:399039-399792	0.079698	0.198143	1.31392	1	1	no
Sb01g000510	chromosome_1:406693-410929	0.0416757	0.0116739	-1.83591	1	1	no
Sb01g000520	chromosome_1:411382-411989	25.1005	24.3052	-0.0464514	0.87845	0.947716	no
Sb01g000530	chromosome_1:414179-415242	2.74945	4.23097	0.621848	0.1057	0.285378	no
Sb01g000550	chromosome_1:420863-422582	0.0870062	0.19842	1.18936	1	1	no
Sb01g000560	chromosome_1:424003-427324	0	0.0122101	inf	1	1	no
Sb01g000570	chromosome_1:429066-433590	126.184	69.3421	-0.863727	0.0011	0.00905117	yes
Sb01g000580	chromosome_1:462324-464149	7.26851	4.9804	-0.5454	0.0703	0.215856	no
Sb01g000590	chromosome_1:536036-537265	14.6562	69.1816	2.23888	5e-05	0.000664486	yes
Sb01g000600	chromosome_1:537758-544382	49.0629	49.6498	0.017156	0.9442	0.975585	no
Sb01g000610	chromosome_1:553712-555232	14.998	9.93894	-0.593603	0.1177	0.306113	no
Sb01g000620	chromosome_1:556153-562376	7.75944	9.17199	0.241283	0.3689	0.621907	no
Sb01g000630	chromosome_1:574734-576396	83.7574	100.025	0.256078	0.29175	0.548468	no
Sb01g000640	chromosome_1:576931-579463	5.50476	6.3564	0.207531	0.45475	0.694895	no
Sb01g000650	chromosome_1:580089-581169	0.0320722	0	inf	1	1	no
Sb01g000660	chromosome_1:583693-584782	5.61411	1.49096	-1.91281	0.0001	0.00121581	yes
Sb01g000670	chromosome_1:588179-588789	0.70085	0	inf	1	1	no
Sb01g000680	chromosome_1:595751-599601	73.8124	53.4282	-0.466261	0.05	0.169079	no
Sb01g000690	chromosome_1:600179-601699	5.11873	3.16072	-0.695534	0.0413	0.148042	no
Sb01g000696	chromosome_1:676389-680269	1.48158	1.9766	0.415889	0.35485	0.60975	no
Sb01g000700	chromosome_1:695564-700955	123.934	111.175	-0.156737	0.5699	0.780034	no
Sb01g000710	chromosome_1:708379-710481	0.275172	0.53772	0.966522	1	1	no
Sb01g000720	chromosome_1:716029-722023	49.0559	48.4707	-0.0173133	0.9428	0.974723	no
Sb01g000730	chromosome_1:728959-732969	32.7627	35.6479	0.121762	0.61485	0.809415	no
Sb01g000740	chromosome_1:734687-735239	7.89966	6.55332	-0.269564	0.4955	0.727763	no
Sb01g000750	chromosome_1:736136-738972	21.2323	18.8362	-0.17275	0.4892	0.722781	no
Sb01g000760	chromosome_1:739231-741979	13.5485	11.3726	-0.252572	0.4364	0.679785	no
Sb01g000770	chromosome_1:743487-747212	95.0517	97.6943	0.0395617	0.86995	0.943746	no
Sb01g000775	chromosome_1:748911-749499	4.43853	5.88071	0.405909	0.33425	0.591643	no
Sb01g000780	chromosome_1:750320-757442	14.497	14.8747	0.0371073	0.88445	0.951002	no
Sb01g000790	chromosome_1:757681-759849	14.874	14.583	-0.0285036	0.92075	0.965742	no
Sb01g000800	chromosome_1:763675-767084	2.74852	3.91658	0.510938	0.1741	0.398066	no
Sb01g000810	chromosome_1:767890-773305	32.8718	35.8351	0.124522	0.68985	0.852162	no
Sb01g000820	chromosome_1:767890-773305	7.8401	6.21695	-0.334666	0.4064	0.655007	no
Sb01g000830	chromosome_1:777708-782029	1.3682	1.06149	-0.366183	0.4043	0.653119	no
Sb01g000840	chromosome_1:783209-784742	0.0483911	0.086897	0.844565	1	1	no
Sb01g000850	chromosome_1:825950-829043	12.3819	13.1239	0.0839589	0.73905	0.877599	no
Sb01g000860	chromosome_1:830568-832191	0.497464	0.54718	0.137422	0.7897	0.904262	no
Sb01g000870	chromosome_1:833371-834689	28.9248	24.3387	-0.249055	0.39255	0.642056	no
Sb01g000880	chromosome_1:835276-836745	55.0565	59.8906	0.121418	0.65635	0.833818	no
Sb01g000890	chromosome_1:839654-841037	5.03649	4.86561	-0.0497962	0.89355	0.955054	no
Sb01g000896	chromosome_1:852556-856948	0.442862	0.0446708	-3.30945	1	1	no
Sb01g000900	chromosome_1:858903-865339	6.59197	3.70202	-0.832396	0.01205	0.0594085	no
Sb01g000910	chromosome_1:871174-875678	48.3053	57.523	0.251958	0.29965	0.556598	no
Sb01g000920	chromosome_1:876158-877616	1.31648	1.25188	-0.0725862	0.8684	0.942926	no
Sb01g000930	chromosome_1:881832-882812	8.08195	8.97848	0.151767	0.6554	0.83289	no
Sb01g000940	chromosome_1:885275-891075	39.7242	33.9516	-0.226541	0.3378	0.595054	no
Sb01g000950	chromosome_1:891888-892629	3.32461	4.2196	0.343923	0.41685	0.664789	no
Sb01g000960	chromosome_1:906906-909951	75.8425	41.6217	-0.865671	0.0003	0.00309468	yes
Sb01g000970	chromosome_1:913945-916383	5.01338	6.2169	0.310413	0.38475	0.635704	no
Sb01g000980	chromosome_1:917861-920051	0.720038	0.443777	-0.698238	0.1472	0.357249	no
Sb01g000990	chromosome_1:920317-922439	103.109	61.3508	-0.749011	0.00245	0.0172838	yes
Sb01g001000	chromosome_1:927836-929704	6.01307	3.29689	-0.866996	0.0091	0.0478986	yes
Sb01g001010	chromosome_1:930054-935516	12.903	13.4216	0.0568508	0.81865	0.919178	no
Sb01g001020	chromosome_1:936170-938454	78.4453	88.0047	0.165893	0.4933	0.726053	no
Sb01g001030	chromosome_1:942437-944166	0.0237289	0.0382088	0.687258	1	1	no
Sb01g001040	chromosome_1:945220-949039	64.0473	56.2382	-0.187586	0.4402	0.682402	no
Sb01g001050	chromosome_1:950393-955589	67.9269	76.9533	0.18	0.45165	0.692428	no
Sb01g001060	chromosome_1:958451-960898	24.5447	27.1038	0.143083	0.58665	0.790651	no
Sb01g001070	chromosome_1:961952-965271	44.8888	36.6853	-0.291154	0.2589	0.511897	no
Sb01g001080	chromosome_1:965472-969713	39.5321	47.0016	0.249685	0.3071	0.562405	no
Sb01g001090	chromosome_1:994656-996822	0.0268673	0.103325	1.94327	1	1	no
Sb01g001100	chromosome_1:997505-999667	187.128	196.409	0.0698336	0.76685	0.891765	no
Sb01g001110	chromosome_1:1002178-1005878	16.3775	10.0931	-0.698338	0.0223	0.0943206	no
Sb01g001120	chromosome_1:1008930-1012638	20.3427	13.3429	-0.608446	0.0372	0.137605	no
Sb01g001130	chromosome_1:1014515-1015973	43.1943	52.0729	0.269692	0.2782	0.53399	no
Sb01g001140	chromosome_1:1016079-1021285	15.1777	11.1326	-0.447162	0.08795	0.252534	no
Sb01g001150	chromosome_1:1025934-1026696	9.71549	5.99652	-0.696162	0.0503	0.169822	no
Sb01g001160	chromosome_1:1042153-1044264	2.74893	5.27283	0.939708	0.00435	0.0274455	yes
Sb01g001170	chromosome_1:1052434-1057485	26.0422	26.1595	0.00648365	0.9795	0.990916	no
Sb01g001180	chromosome_1:1058884-1061083	0.440672	6.9399	3.97714	5e-05	0.000664486	yes
Sb01g001200	chromosome_1:1131659-1134016	0.021074	0.826859	5.29411	0.07615	0.227456	no
Sb01g001220	chromosome_1:1161651-1163330	4.10025	52.5093	3.67879	5e-05	0.000664486	yes
Sb01g001230	chromosome_1:1178294-1179870	41.6403	76.3374	0.874411	0.00045	0.00434245	yes
Sb01g001240	chromosome_1:1182431-1184712	33.007	26.0413	-0.341967	0.1822	0.408906	no
Sb01g001250	chromosome_1:1203862-1206007	4.3654	1.93542	-1.17347	0.0007	0.00626766	yes
Sb01g001260	chromosome_1:1211868-1216237	95.3216	102.057	0.0984948	0.70475	0.860381	no
Sb01g001270	chromosome_1:1223793-1229333	26.22	37.1483	0.502627	0.03645	0.135491	no
Sb01g001280	chromosome_1:1229864-1232875	39.5647	29.0408	-0.446132	0.07315	0.221632	no
Sb01g001290	chromosome_1:1235429-1238832	7.06298	8.21764	0.218447	0.47095	0.708645	no
Sb01g001300	chromosome_1:1239828-1242829	18.7818	17.9996	-0.0613736	0.8303	0.924985	no
Sb01g001310	chromosome_1:1244157-1247121	9.88581	8.85205	-0.159347	0.5405	0.761415	no
Sb01g001320	chromosome_1:1249203-1251967	1.47158	1.44165	-0.0296449	0.94765	0.977122	no
Sb01g001330	chromosome_1:1255428-1258252	43.2012	37.5257	-0.203195	0.42095	0.668026	no
Sb01g001340	chromosome_1:1258533-1260700	9.02446	6.05309	-0.576169	0.0719	0.218788	no
Sb01g001350	chromosome_1:1265798-1267974	11.5088	12.7845	0.15166	0.57405	0.782837	no
Sb01g001360	chromosome_1:1270278-1272886	1.99625	1.08263	-0.882752	0.0351	0.132206	no
Sb01g001370	chromosome_1:1275670-1276611	2.62519	7.73285	1.55858	0.00035	0.00351313	yes
Sb01g001380	chromosome_1:1281926-1284032	30.3775	21.8383	-0.476145	0.05235	0.174693	no
Sb01g001390	chromosome_1:1297889-1304843	50.6343	54.5118	0.106453	0.6606	0.836252	no
Sb01g001400	chromosome_1:1309725-1311550	27.3906	26.1101	-0.0690721	0.77635	0.896335	no
Sb01g001410	chromosome_1:1313413-1320958	0.0363492	0.0862092	1.24592	1	1	no
Sb01g001420	chromosome_1:1324940-1328051	10.757	10.0698	-0.09523	0.7505	0.884275	no
Sb01g001430	chromosome_1:1329404-1331260	0	0	0	1	1	no
Sb01g001440	chromosome_1:1333770-1337497	69.491	82.0375	0.239457	0.3131	0.569566	no
Sb01g001445	chromosome_1:1340654-1341443	9.47174	17.2545	0.865274	0.0622	0.19783	no
Sb01g001450	chromosome_1:1341847-1344048	8.83061	14.7873	0.74377	0.0886	0.253978	no
Sb01g001460	chromosome_1:1350133-1353275	2.45704	1.88418	-0.382982	0.29335	0.550223	no
Sb01g001470	chromosome_1:1354611-1356228	87.2164	117.173	0.425962	0.0928	0.261566	no
Sb01g001480	chromosome_1:1356812-1359998	19.7581	11.9424	-0.726348	0.0055	0.0327328	yes
Sb01g001490	chromosome_1:1361691-1362609	1.15475	0.946283	-0.287243	0.5803	0.786875	no
Sb01g001500	chromosome_1:1365383-1378197	35.4647	43.6235	0.298723	0.21255	0.451666	no
Sb01g001520	chromosome_1:1380081-1388807	35.5953	31.177	-0.191204	0.4305	0.675025	no
Sb01g001530	chromosome_1:1389199-1389562	0.73663	0.464696	-0.664652	1	1	no
Sb01g001540	chromosome_1:1392179-1395199	0.222057	0.151618	-0.55049	1	1	no
Sb01g001550	chromosome_1:1395610-1398506	38.601	33.4768	-0.205475	0.383	0.634303	no
Sb01g001560	chromosome_1:1411307-1414886	13.3465	14.3408	0.103664	0.68	0.846091	no
Sb01g001565	chromosome_1:1415501-1416243	0	0	0	1	1	no
Sb01g001570	chromosome_1:1417194-1419407	1.05705	0.733778	-0.526622	0.22635	0.470153	no
Sb01g001580	chromosome_1:1419885-1426529	6.37976	5.1768	-0.301443	0.3705	0.623195	no
Sb01g001585	chromosome_1:1428109-1430729	0.0704446	0.0144678	-2.28364	1	1	no
Sb01g001590	chromosome_1:1431271-1435540	6.83661	5.86649	-0.220784	0.47125	0.70876	no
Sb01g001600	chromosome_1:1436369-1439032	109.821	116.295	0.0826356	0.7297	0.873974	no
Sb01g001610	chromosome_1:1440788-1443137	92.1738	103.706	0.170065	0.4792	0.715016	no
Sb01g001615	chromosome_1:1445645-1448310	9.95279	9.27947	-0.101058	0.7019	0.858901	no
Sb01g001620	chromosome_1:1449268-1456672	19.9003	11.6335	-0.7745	0.00195	0.0143871	yes
Sb01g001630	chromosome_1:1459294-1459909	0.328138	0.316642	-0.0514532	1	1	no
Sb01g001640	chromosome_1:1475108-1480625	56.3211	53.3818	-0.0773278	0.7527	0.885384	no
Sb01g001650	chromosome_1:1480755-1482162	21.7469	18.9115	-0.201545	0.47265	0.709797	no
Sb01g001660	chromosome_1:1484756-1487567	604.849	407.034	-0.571427	0.0798	0.235031	no
Sb01g001670	chromosome_1:1488229-1493550	48.3342	53.5155	0.146911	0.5404	0.761415	no
Sb01g001680	chromosome_1:1494601-1498213	10.5033	6.1333	-0.776109	0.02025	0.087861	no
Sb01g001690	chromosome_1:1501172-1501956	50.8278	42.3531	-0.26315	0.3272	0.584064	no
Sb01g001700	chromosome_1:1502824-1504511	0.0274495	0.0856278	1.6413	1	1	no
Sb01g001710	chromosome_1:1505436-1510678	10.6644	12.2327	0.19794	0.49895	0.730294	no
Sb01g001720	chromosome_1:1511124-1519059	15.2979	17.9331	0.229298	0.36095	0.61467	no
Sb01g001730	chromosome_1:1521487-1522530	4.29757	5.64765	0.394128	0.3026	0.558743	no
Sb01g001740	chromosome_1:1523173-1525386	29.2285	25.9187	-0.173383	0.52645	0.750812	no
Sb01g001750	chromosome_1:1526849-1531809	10.6448	3.92891	-1.43795	5e-05	0.000664486	yes
Sb01g001760	chromosome_1:1533345-1539424	45.1847	40.5261	-0.156985	0.51145	0.73943	no
Sb01g001770	chromosome_1:1539914-1542434	17.3461	23.112	0.414031	0.1123	0.297032	no
Sb01g001780	chromosome_1:1546048-1547635	0	0.00876849	inf	1	1	no
Sb01g001790	chromosome_1:1549068-1550199	0.013328	0	inf	1	1	no
Sb01g001800	chromosome_1:1554077-1554740	0.0805034	0.413264	2.35994	1	1	no
Sb01g001810	chromosome_1:1560619-1564110	88.6942	86.8529	-0.0302656	0.9007	0.958166	no
Sb01g001820	chromosome_1:1566668-1568213	0	0.0135565	inf	1	1	no
Sb01g001830	chromosome_1:1570284-1571547	0	0	0	1	1	no
Sb01g001840	chromosome_1:1574593-1576310	283.934	269.781	-0.0737643	0.75835	0.887741	no
Sb01g001850	chromosome_1:1579644-1582123	332.987	308.701	-0.109256	0.6759	0.844704	no
Sb01g001860	chromosome_1:1592078-1592678	0.27346	0	inf	1	1	no
Sb01g001870	chromosome_1:1595164-1598817	1.86327	1.70568	-0.127496	0.7289	0.873457	no
Sb01g001880	chromosome_1:1599000-1601381	8.36234	14.0056	0.744027	0.00535	0.0320916	yes
Sb01g001890	chromosome_1:1618363-1623273	11.6809	11.4768	-0.0254205	0.9194	0.965565	no
Sb01g001893	chromosome_1:1624491-1624785	0.898306	0.808281	-0.15235	1	1	no
Sb01g001900	chromosome_1:1647334-1650494	3.04036	8.58138	1.49697	5e-05	0.000664486	yes
Sb01g001905	chromosome_1:1652609-1657771	19.6664	13.9883	-0.491515	0.0536	0.177709	no
Sb01g001910	chromosome_1:1658233-1664332	1.98221	2.20229	0.151896	0.64935	0.829587	no
Sb01g001920	chromosome_1:1664871-1667590	58.6478	85.2579	0.539756	0.02815	0.112476	no
Sb01g001930	chromosome_1:1669078-1678310	16.2241	20.3205	0.324795	0.1768	0.401484	no
Sb01g001940	chromosome_1:1679236-1680577	46.3811	28.1043	-0.722747	0.00585	0.0342999	yes
Sb01g001950	chromosome_1:1681382-1682184	2.35336	11.8912	2.3371	5e-05	0.000664486	yes
Sb01g001960	chromosome_1:1688490-1689043	0	0.232976	inf	1	1	no
Sb01g001970	chromosome_1:1689232-1693195	15.2892	14.8743	-0.039689	0.88105	0.949442	no
Sb01g001980	chromosome_1:1708945-1712333	34.1214	33.6849	-0.0185749	0.9396	0.972951	no
Sb01g001990	chromosome_1:1713075-1717885	44.9031	9.33767	-2.26568	5e-05	0.000664486	yes
Sb01g002000	chromosome_1:1724509-1727040	1.20907	1.1314	-0.0957854	0.86345	0.93997	no
Sb01g002010	chromosome_1:1727814-1728579	0	0	0	1	1	no
Sb01g002020	chromosome_1:1735827-1743988	25.0119	25.44	0.024485	0.91745	0.964264	no
Sb01g002040	chromosome_1:1752113-1756675	213.258	208.738	-0.030909	0.91935	0.965565	no
Sb01g002050	chromosome_1:1764440-1770436	117.006	86.1835	-0.441097	0.12465	0.318261	no
Sb01g002060	chromosome_1:1775726-1779775	6.0374	6.46979	0.0997921	0.70895	0.862801	no
Sb01g002070	chromosome_1:1782922-1787187	6.06509	8.17065	0.429921	0.14615	0.355823	no
Sb01g002080	chromosome_1:1787329-1790722	3.23884	7.43765	1.19937	0.0008	0.00696917	yes
Sb01g002090	chromosome_1:1793788-1796863	5.85231	8.73069	0.577089	0.07005	0.215367	no
Sb01g002100	chromosome_1:1797150-1799864	42.1592	28.0228	-0.589245	0.01585	0.0730423	no
Sb01g002110	chromosome_1:1800520-1800904	0.646793	0.0663804	-3.28448	1	1	no
Sb01g002120	chromosome_1:1802716-1804453	25.0721	24.5407	-0.0309062	0.93455	0.970422	no
Sb01g002130	chromosome_1:1806788-1807754	32.8634	31.7288	-0.0506884	0.83985	0.93006	no
Sb01g002140	chromosome_1:1808762-1817527	20.8399	18.2205	-0.193782	0.426	0.671272	no
Sb01g002150	chromosome_1:1817827-1820111	107.719	99.6874	-0.111784	0.64255	0.826101	no
Sb01g002160	chromosome_1:1821500-1823464	0.0406576	0.0716532	0.817508	1	1	no
Sb01g002170	chromosome_1:1829470-1833048	73.968	85.006	0.200663	0.4017	0.650412	no
Sb01g002180	chromosome_1:1834103-1836795	439.812	344.298	-0.35323	0.164	0.382761	no
Sb01g002190	chromosome_1:1838310-1844713	17.4275	13.8374	-0.332788	0.2027	0.437341	no
Sb01g002200	chromosome_1:1845097-1850967	65.2347	80.3306	0.30031	0.21765	0.458454	no
Sb01g002210	chromosome_1:1851977-1855046	42.0989	44.6729	0.0856174	0.72725	0.872871	no
Sb01g002220	chromosome_1:1860122-1860658	67.1623	58.8398	-0.19086	0.47305	0.710005	no
Sb01g002230	chromosome_1:1861767-1866624	6.48549	5.10551	-0.345161	0.18965	0.419479	no
Sb01g002240	chromosome_1:1868707-1872432	0.709796	0.547086	-0.375639	0.407	0.655529	no
Sb01g002250	chromosome_1:1878739-1881411	4.80302	5.59698	0.220706	0.5429	0.762421	no
Sb01g002260	chromosome_1:1882522-1887117	3.03341	4.53965	0.581641	0.11675	0.304393	no
Sb01g002270	chromosome_1:1893473-1894559	74.4907	66.9278	-0.154453	0.5307	0.754226	no
Sb01g002280	chromosome_1:1897251-1903135	27.8686	23.8235	-0.226251	0.34955	0.605629	no
Sb01g002290	chromosome_1:1905809-1907621	0.0606763	0.0977646	0.688179	1	1	no
Sb01g002300	chromosome_1:1913766-1918879	6.14418	13.7017	1.15706	0.0001	0.00121581	yes
Sb01g002310	chromosome_1:1920065-1921943	0	0	0	1	1	no
Sb01g002320	chromosome_1:1923191-1923755	0	0	0	1	1	no
Sb01g002330	chromosome_1:1928989-1929577	0.0640749	0.344606	2.42712	1	1	no
Sb01g002340	chromosome_1:1932482-1933562	15.7475	52.9903	1.75061	5e-05	0.000664486	yes
Sb01g002350	chromosome_1:1937185-1938020	9.24555	11.4684	0.310836	0.3686	0.621732	no
Sb01g002360	chromosome_1:1940534-1941159	0	0	0	1	1	no
Sb01g002370	chromosome_1:1943470-1944008	0	0	0	1	1	no
Sb01g002380	chromosome_1:1945541-1946264	0	0	0	1	1	no
Sb01g002400	chromosome_1:1960231-1965330	10.1324	33.7007	1.7338	5e-05	0.000664486	yes
Sb01g002410	chromosome_1:1965861-1968700	8.00254	10.7805	0.42989	0.1742	0.398246	no
Sb01g002420	chromosome_1:1975984-1978374	30.7458	31.8634	0.0515109	0.84735	0.933141	no
Sb01g002430	chromosome_1:1980469-1984054	7.62344	3.13275	-1.28301	0.0002	0.00219676	yes
Sb01g002440	chromosome_1:1985572-1989049	55.5416	66.0405	0.249783	0.3096	0.565456	no
Sb01g002450	chromosome_1:1991810-1994857	15.3633	10.7056	-0.521123	0.053	0.176274	no
Sb01g002460	chromosome_1:1998021-2001114	4.45705	2.83802	-0.651204	0.0506	0.170471	no
Sb01g002470	chromosome_1:2002978-2008996	0.813488	0.861934	0.0834553	0.84715	0.933138	no
Sb01g002480	chromosome_1:2011642-2016961	22.1793	22.0266	-0.00997117	0.96525	0.984906	no
Sb01g002490	chromosome_1:2023952-2027194	0	0	0	1	1	no
Sb01g002500	chromosome_1:2029103-2031412	29.936	28.3805	-0.0769794	0.77115	0.893854	no
Sb01g002510	chromosome_1:2041179-2042267	0.173556	0.0665996	-1.38182	1	1	no
Sb01g002520	chromosome_1:2043092-2045974	8.41755	7.491	-0.168241	0.56885	0.779496	no
Sb01g002530	chromosome_1:2045980-2052205	49.7342	46.6612	-0.0920134	0.70205	0.858901	no
Sb01g002540	chromosome_1:2076017-2078262	1.60975	1.3464	-0.257728	0.5162	0.742776	no
Sb01g002550	chromosome_1:2088914-2091624	18.389	23.8435	0.374754	0.14155	0.348029	no
Sb01g002560	chromosome_1:2093560-2093891	423.357	282.21	-0.585109	0.0876	0.251643	no
Sb01g002580	chromosome_1:2110078-2117299	5.32749	5.39789	0.0189397	0.9528	0.979305	no
Sb01g002590	chromosome_1:2119765-2121194	2.47159	14.9651	2.59808	5e-05	0.000664486	yes
Sb01g002595	chromosome_1:2122613-2125714	2.72361	1.06887	-1.34943	0.077	0.228951	no
Sb01g002600	chromosome_1:2126252-2127893	2.49621	2.09151	-0.255195	0.5747	0.783004	no
Sb01g002610	chromosome_1:2128414-2130430	42.418	34.5878	-0.294414	0.26	0.51295	no
Sb01g002620	chromosome_1:2132398-2132743	5.97551	8.23308	0.462371	0.33205	0.589067	no
Sb01g002630	chromosome_1:2136554-2139282	2.90446	6.37349	1.13381	0.002	0.0146819	yes
Sb01g002640	chromosome_1:2144314-2149695	0.178697	0.187779	0.0715172	1	1	no
Sb01g002650	chromosome_1:2160515-2161536	34.7064	35.8413	0.046422	0.8571	0.93768	no
Sb01g002660	chromosome_1:2169961-2176738	93.1908	39.6238	-1.23382	5e-05	0.000664486	yes
Sb01g002670	chromosome_1:2191209-2194365	0.291239	0.174274	-0.740852	1	1	no
Sb01g002680	chromosome_1:2230320-2234081	50.3792	55.7115	0.145148	0.53555	0.75821	no
Sb01g002690	chromosome_1:2235111-2237901	47.4198	30.8093	-0.622121	0.01725	0.0778875	no
Sb01g002700	chromosome_1:2239090-2240110	0.0758053	0.147027	0.955709	1	1	no
Sb01g002710	chromosome_1:2240979-2243493	8.07635	23.841	1.56167	5e-05	0.000664486	yes
Sb01g002720	chromosome_1:2244252-2245387	189.639	917.471	2.27441	5e-05	0.000664486	yes
Sb01g002723	chromosome_1:2249040-2250853	4.05048	6.81002	0.749567	0.0306	0.119327	no
Sb01g002730	chromosome_1:2253437-2254634	5.95051	5.21873	-0.189314	0.56725	0.77852	no
Sb01g002740	chromosome_1:2259440-2260082	8.01926	6.37717	-0.330553	0.3842	0.635349	no
Sb01g002750	chromosome_1:2262706-2265582	101.058	212.059	1.06928	0.0002	0.00219676	yes
Sb01g002760	chromosome_1:2272022-2277198	0	0.0354481	inf	1	1	no
Sb01g002770	chromosome_1:2280278-2282517	22.1609	20.9448	-0.0814219	0.7669	0.891765	no
Sb01g002775	chromosome_1:2286253-2289248	0.0399298	0.0258863	-0.62528	1	1	no
Sb01g002780	chromosome_1:2290084-2290462	4.16205	3.74738	-0.15141	0.7756	0.89595	no
Sb01g002790	chromosome_1:2301056-2304032	0.17001	0.151283	-0.168367	1	1	no
Sb01g002800	chromosome_1:2305711-2308143	1.64777	1.84654	0.164308	0.6923	0.853455	no
Sb01g002810	chromosome_1:2308208-2315871	42.2691	48.6957	0.204191	0.3973	0.646677	no
Sb01g002820	chromosome_1:2319773-2321281	2.2013	1.37907	-0.674666	0.0964	0.268004	no
Sb01g002830	chromosome_1:2323077-2325424	1.53879	1.04514	-0.558103	0.2652	0.518737	no
Sb01g002840	chromosome_1:2325740-2327731	70.8619	69.3351	-0.0314242	0.90485	0.959947	no
Sb01g002850	chromosome_1:2333624-2338249	10.7625	8.33233	-0.369227	0.2018	0.436391	no
Sb01g002860	chromosome_1:2352377-2353909	16.6449	17.6636	0.0857013	0.7562	0.886481	no
Sb01g002870	chromosome_1:2357871-2359400	26.8479	16.2701	-0.722587	0.0058	0.0340804	yes
Sb01g002880	chromosome_1:2360851-2362686	463.64	437.544	-0.0835788	0.80095	0.909903	no
Sb01g002890	chromosome_1:2371344-2372839	0	0	0	1	1	no
Sb01g002900	chromosome_1:2374387-2375692	0.011227	0.0136039	0.27704	1	1	no
Sb01g002910	chromosome_1:2376847-2379525	57.9906	59.1872	0.0294646	0.9023	0.959116	no
Sb01g002920	chromosome_1:2381229-2383287	15.1299	20.488	0.437378	0.10065	0.275861	no
Sb01g002930	chromosome_1:2384189-2388209	19.0209	19.2438	0.0168113	0.9464	0.976586	no
Sb01g002940	chromosome_1:2388496-2389294	14.7417	13.6022	-0.116059	0.70385	0.859989	no
Sb01g002950	chromosome_1:2392713-2396476	49.1154	41.9502	-0.2275	0.3364	0.593568	no
Sb01g002960	chromosome_1:2400525-2403746	0.474296	0.587414	0.308588	0.5621	0.775037	no
Sb01g002970	chromosome_1:2408274-2408643	39.6931	35.4805	-0.161861	0.6161	0.810218	no
Sb01g002980	chromosome_1:2414020-2416789	52.6397	62.0443	0.237148	0.3315	0.588696	no
Sb01g002990	chromosome_1:2426552-2429064	41.4151	80.3865	0.956798	0.00015	0.00172228	yes
Sb01g003000	chromosome_1:2433809-2436043	19.8921	69.1571	1.79768	0.0001	0.00121581	yes
Sb01g003005	chromosome_1:2439603-2440694	13.8693	15.4372	0.154513	0.72265	0.870747	no
Sb01g003010	chromosome_1:2441936-2444540	16.6891	17.4667	0.0656988	0.81165	0.915541	no
Sb01g003020	chromosome_1:2449771-2451851	9.52007	5.28936	-0.847879	0.00405	0.0258968	yes
Sb01g003030	chromosome_1:2458095-2460192	7.80253	2.73135	-1.51433	5e-05	0.000664486	yes
Sb01g003040	chromosome_1:2460821-2463740	14.7202	10.6767	-0.463336	0.06885	0.212883	no
Sb01g003050	chromosome_1:2466903-2468916	3.10609	2.88543	-0.106312	0.75245	0.885313	no
Sb01g003060	chromosome_1:2469730-2472656	6.42599	7.43098	0.209635	0.4979	0.7296	no
Sb01g003070	chromosome_1:2473671-2476504	104.292	63.2916	-0.720543	0.0037	0.0240969	yes
Sb01g003080	chromosome_1:2478357-2478639	18.2779	7.62657	-1.26099	0.0181	0.0807274	no
Sb01g003090	chromosome_1:2481195-2488825	4.10707	3.89218	-0.0775317	0.8471	0.933137	no
Sb01g003100	chromosome_1:2489118-2491362	113.36	101.014	-0.166353	0.48445	0.719158	no
Sb01g003110	chromosome_1:2491821-2493818	14.3524	13.3528	-0.104148	0.67955	0.845953	no
Sb01g003120	chromosome_1:2515094-2519371	1.06816	0.151647	-2.81635	0.00165	0.0125895	yes
Sb01g003130	chromosome_1:2520630-2524618	20.0887	16.3627	-0.295968	0.26895	0.523108	no
Sb01g003140	chromosome_1:2528506-2533806	24.8953	25.2411	0.0199009	0.9359	0.970974	no
Sb01g003150	chromosome_1:2534072-2535896	1.10985	1.09488	-0.0195997	0.9604	0.982438	no
Sb01g003160	chromosome_1:2539159-2540212	0.0145484	0	inf	1	1	no
Sb01g003165	chromosome_1:2542058-2542457	0.0626226	0	inf	1	1	no
Sb01g003170	chromosome_1:2548706-2549900	3.44597	3.18888	-0.111862	0.76505	0.891354	no
Sb01g003180	chromosome_1:2553548-2555065	4.08675	3.27617	-0.318943	0.35745	0.611727	no
Sb01g003190	chromosome_1:2581547-2584791	34.3608	28.6254	-0.263466	0.30165	0.558575	no
Sb01g003200	chromosome_1:2586588-2588075	0.0566433	0	inf	1	1	no
Sb01g003210	chromosome_1:2605732-2607377	11.4806	9.86912	-0.2182	0.44185	0.683599	no
Sb01g003220	chromosome_1:2612657-2613943	0.140311	0.0604732	-1.21426	1	1	no
Sb01g003230	chromosome_1:2614919-2621046	54.2786	45.3731	-0.258547	0.27875	0.534721	no
Sb01g003250	chromosome_1:2626619-2628778	1084.13	950.398	-0.189936	0.5204	0.74588	no
Sb01g003260	chromosome_1:2629617-2630509	37.1224	52.7559	0.507044	0.0489	0.166546	no
Sb01g003270	chromosome_1:2632849-2633678	75.2061	117.063	0.638358	0.00955	0.0498664	yes
Sb01g003280	chromosome_1:2636904-2637456	17.0202	18.6261	0.130083	0.7007	0.858245	no
Sb01g003290	chromosome_1:2643398-2652117	18.2099	22.74	0.32051	0.1958	0.42849	no
Sb01g003300	chromosome_1:2653582-2654023	0.0658549	0	inf	1	1	no
Sb01g003310	chromosome_1:2654972-2658361	96.6578	117.788	0.285232	0.2295	0.474465	no
Sb01g003320	chromosome_1:2663721-2667043	60.1328	65.743	0.128686	0.5986	0.79927	no
Sb01g003330	chromosome_1:2669007-2670703	52.1785	27.8674	-0.904877	0.0002	0.00219676	yes
Sb01g003340	chromosome_1:2679610-2681513	13.1697	8.97053	-0.553957	0.06755	0.210095	no
Sb01g003350	chromosome_1:2685439-2689204	13.803	14.3512	0.0561858	0.83165	0.925783	no
Sb01g003360	chromosome_1:2690802-2692372	3.39114	3.0338	-0.160644	0.8217	0.920589	no
Sb01g003370	chromosome_1:2699852-2701360	0.228737	0.223785	-0.0315811	1	1	no
Sb01g003380	chromosome_1:2702041-2709923	11.5548	9.72803	-0.248275	0.34175	0.599033	no
Sb01g003390	chromosome_1:2715519-2718039	11.5507	8.59204	-0.426902	0.11115	0.295017	no
Sb01g003400	chromosome_1:2731121-2735193	8.98406	10.2388	0.188609	0.4856	0.720261	no
Sb01g003410	chromosome_1:2737939-2739951	178.35	170.026	-0.0689579	0.77415	0.895586	no
Sb01g003420	chromosome_1:2741617-2745295	39.8612	47.8554	0.263696	0.26985	0.524375	no
Sb01g003430	chromosome_1:2763030-2773768	33.773	36.4323	0.109348	0.65075	0.830243	no
Sb01g003440	chromosome_1:2782692-2787044	0	0.00786313	inf	1	1	no
Sb01g003450	chromosome_1:2789157-2796180	4.67432	3.84976	-0.279988	0.42945	0.674302	no
Sb01g003460	chromosome_1:2808965-2810618	0	0.00836989	inf	1	1	no
Sb01g003470	chromosome_1:2810842-2813315	12.8667	7.32836	-0.812074	0.00815	0.0439831	yes
Sb01g003480	chromosome_1:2813704-2815878	129.566	64.5888	-1.00433	0.0001	0.00121581	yes
Sb01g003490	chromosome_1:2816499-2821730	51.1246	48.1406	-0.0867627	0.7192	0.868685	no
Sb01g003500	chromosome_1:2824544-2828938	15.2803	14.5548	-0.0701758	0.7912	0.90478	no
Sb01g003510	chromosome_1:2833875-2837854	74.6961	63.686	-0.230057	0.34235	0.599499	no
Sb01g003520	chromosome_1:2845403-2848873	3.47165	6.81309	0.97269	0.00245	0.0172838	yes
Sb01g003530	chromosome_1:2852989-2854694	0.714184	0.267178	-1.41849	0.02615	0.106501	no
Sb01g003540	chromosome_1:2876968-2878880	3.63307	13.9198	1.93788	5e-05	0.000664486	yes
Sb01g003560	chromosome_1:2893108-2894418	3.47335	4.92106	0.502642	0.17285	0.395827	no
Sb01g003570	chromosome_1:2894445-2904075	18.0217	14.7948	-0.284638	0.23335	0.479397	no
Sb01g003580	chromosome_1:2908163-2909008	18.7205	25.909	0.468832	0.1159	0.302801	no
Sb01g003590	chromosome_1:2910715-2911477	0.0946285	0.0350178	-1.43419	1	1	no
Sb01g003600	chromosome_1:2912048-2914460	0.0491936	0	inf	1	1	no
Sb01g003610	chromosome_1:2917736-2918162	2.359	0.336924	-2.80768	0.0164	0.0749404	no
Sb01g003620	chromosome_1:2926988-2931489	9.14569	7.71661	-0.245126	0.35905	0.612808	no
Sb01g003630	chromosome_1:2932525-2935029	190.781	207.966	0.124426	0.6035	0.802045	no
Sb01g003640	chromosome_1:2941398-2945685	94.9675	54.4598	-0.802242	0.00105	0.00870766	yes
Sb01g003650	chromosome_1:2946426-2949876	21.5594	18.3828	-0.229956	0.3726	0.624872	no
Sb01g003660	chromosome_1:2950448-2953477	93.8485	73.9633	-0.343524	0.1502	0.36171	no
Sb01g003670	chromosome_1:2957589-2958737	66.7684	53.694	-0.314403	0.1902	0.420059	no
Sb01g003680	chromosome_1:2960854-2964672	51.3655	31.1442	-0.721837	0.0044	0.0276507	yes
Sb01g003690	chromosome_1:2971879-2974178	30.275	25.7616	-0.232906	0.3786	0.630066	no
Sb01g003700	chromosome_1:2975794-2981369	55.0873	105.83	0.94196	0.0002	0.00219676	yes
Sb01g003710	chromosome_1:2981847-2983430	456.71	592.582	0.375737	0.2126	0.451721	no
Sb01g003720	chromosome_1:2999575-3002470	34.4049	34.408	0.00012753	0.99905	0.999208	no
Sb01g003730	chromosome_1:3006741-3007425	0.646803	1.47878	1.19301	0.058	0.187933	no
Sb01g003740	chromosome_1:3010860-3013787	204.666	166.583	-0.297027	0.2622	0.51563	no
Sb01g003750	chromosome_1:3019469-3031368	7.84594	3.22282	-1.28362	0.0001	0.00121581	yes
Sb01g003760	chromosome_1:3031497-3033577	7.10179	2.84107	-1.32175	0.0047	0.0290836	yes
Sb01g003770	chromosome_1:3034452-3037078	780.529	646.952	-0.270794	0.33955	0.596885	no
Sb01g003775	chromosome_1:3044172-3046112	0.0147294	0	inf	1	1	no
Sb01g003780	chromosome_1:3048037-3049672	66.012	64.6875	-0.0292406	0.9133	0.962566	no
Sb01g003790	chromosome_1:3050118-3051515	63.9997	63.4158	-0.0132245	0.95555	0.980275	no
Sb01g003800	chromosome_1:3051790-3055291	32.4204	32.4556	0.00156531	0.99425	0.996401	no
Sb01g003810	chromosome_1:3055622-3056567	0.0378932	0.110024	1.5378	1	1	no
Sb01g003820	chromosome_1:3071093-3074942	13.0455	14.5792	0.160356	0.53195	0.755196	no
Sb01g003830	chromosome_1:3095262-3096583	16.7193	31.4081	0.909621	0.00175	0.0131621	yes
Sb01g003840	chromosome_1:3097875-3100100	0	0	0	1	1	no
Sb01g003850	chromosome_1:3109636-3113506	1.92222	1.96154	0.0292089	0.9314	0.969483	no
Sb01g003860	chromosome_1:3114773-3124068	22.0639	15.7708	-0.484427	0.05095	0.171316	no
Sb01g003870	chromosome_1:3127651-3131443	4.32142	5.40882	0.323807	0.2426	0.490808	no
Sb01g003880	chromosome_1:3131483-3133196	62.4488	42.2577	-0.563459	0.0225	0.0948917	no
Sb01g003890	chromosome_1:3137612-3138320	0	0.0655733	inf	1	1	no
Sb01g003900	chromosome_1:3143995-3151010	93.9139	93.5414	-0.00573334	0.981	0.991283	no
Sb01g003910	chromosome_1:3162014-3163110	12.2851	4.95909	-1.30877	0.00025	0.00265089	yes
Sb01g003920	chromosome_1:3170933-3172010	0.0282995	0.200375	2.82385	1	1	no
Sb01g003940	chromosome_1:3186554-3190220	10.9551	7.59009	-0.529414	0.1694	0.391229	no
Sb01g003950	chromosome_1:3220061-3221072	3.37116	2.66818	-0.33739	0.41315	0.661451	no
Sb01g003960	chromosome_1:3225964-3227616	4.62836	2.43472	-0.926742	0.0117	0.0580901	no
Sb01g003970	chromosome_1:3230099-3238092	31.3345	27.3523	-0.196091	0.41325	0.6615	no
Sb01g003980	chromosome_1:3241902-3244113	3.80851	3.90339	0.0355001	0.91285	0.962358	no
Sb01g003990	chromosome_1:3247006-3249705	0	0.0344405	inf	1	1	no
Sb01g004000	chromosome_1:3250915-3258357	27.0608	41.3495	0.611665	0.01285	0.0620953	no
Sb01g004010	chromosome_1:3261601-3265980	6.22849	6.81354	0.129522	0.7411	0.878381	no
Sb01g004016	chromosome_1:3270566-3272988	17.4	16.4482	-0.0811618	0.78755	0.902998	no
Sb01g004020	chromosome_1:3276510-3281093	2.03244	3.16026	0.636831	0.05895	0.190071	no
Sb01g004030	chromosome_1:3281958-3287477	47.4333	47.9839	0.0166491	0.9443	0.975585	no
Sb01g004040	chromosome_1:3288501-3290646	14.0136	10.6867	-0.391008	0.17765	0.402644	no
Sb01g004060	chromosome_1:3299027-3301616	0	0	0	1	1	no
Sb01g004070	chromosome_1:3302962-3304103	0.245603	0.019384	-3.66339	1	1	no
Sb01g004080	chromosome_1:3304489-3307002	0.422484	0.373655	-0.177189	1	1	no
Sb01g004090	chromosome_1:3310785-3312790	0.795441	1.676	1.0752	0.02385	0.0994151	no
Sb01g004100	chromosome_1:3316365-3318406	9.38307	11.2818	0.265863	0.3359	0.593292	no
Sb01g004110	chromosome_1:3319005-3320520	8.5423	9.08694	0.0891701	0.7514	0.884622	no
Sb01g004120	chromosome_1:3326637-3327186	12.2193	2.05288	-2.57344	5e-05	0.000664486	yes
Sb01g004130	chromosome_1:3327320-3332332	357.188	214.215	-0.737625	0.0206	0.0889731	no
Sb01g004140	chromosome_1:3336715-3341456	5.74543	8.06582	0.489406	0.0929	0.261566	no
Sb01g004150	chromosome_1:3344431-3348438	69.4717	71.1373	0.0341808	0.8832	0.950519	no
Sb01g004160	chromosome_1:3356298-3357587	0.0404283	0.0611015	0.59584	1	1	no
Sb01g004170	chromosome_1:3358164-3360106	86.9524	81.2242	-0.0983158	0.70185	0.858901	no
Sb01g004180	chromosome_1:3360774-3362611	0.314148	0.328662	0.0651585	1	1	no
Sb01g004190	chromosome_1:3363317-3364904	0.0642548	0.0728659	0.181439	1	1	no
Sb01g004200	chromosome_1:3379366-3381567	903.69	188.78	-2.25912	5e-05	0.000664486	yes
Sb01g004210	chromosome_1:3385946-3391819	27.3565	36.1256	0.401139	0.11385	0.299298	no
Sb01g004220	chromosome_1:3393807-3395771	0.20912	0.030774	-2.76455	1	1	no
Sb01g004230	chromosome_1:3401563-3403064	0.0307135	0	inf	1	1	no
Sb01g004240	chromosome_1:3403668-3404860	172.091	57.8946	-1.57167	5e-05	0.000664486	yes
Sb01g004250	chromosome_1:3405903-3407725	88.8588	67.9849	-0.386301	0.1111	0.294926	no
Sb01g004260	chromosome_1:3416189-3418384	72.5791	73.3529	0.0153002	0.9491	0.977566	no
Sb01g004270	chromosome_1:3419688-3422032	0.119937	0.0327261	-1.87377	1	1	no
Sb01g004280	chromosome_1:3431852-3434732	2.42731	1.34742	-0.849158	0.2616	0.514983	no
Sb01g004290	chromosome_1:3434834-3436775	1.50868	1.44992	-0.0573123	0.9118	0.962316	no
Sb01g004295	chromosome_1:3443250-3443956	1.17329	2.33694	0.994064	1	1	no
Sb01g004300	chromosome_1:3444058-3445441	0.542961	0.739658	0.446009	1	1	no
Sb01g004310	chromosome_1:3459396-3460374	3.72233	1.43135	-1.37883	0.02055	0.0887975	no
Sb01g004320	chromosome_1:3460822-3463382	0.0608345	0.0138741	-2.13249	1	1	no
Sb01g004330	chromosome_1:3467031-3467994	149.502	220.653	0.561617	0.02405	0.100073	no
Sb01g004340	chromosome_1:3470768-3473239	14.179	15.9553	0.170279	0.54225	0.762211	no
Sb01g004350	chromosome_1:3473782-3478436	29.637	31.4551	0.0858971	0.72615	0.872308	no
Sb01g004360	chromosome_1:3481233-3485337	12.2824	8.93713	-0.458705	0.08255	0.240815	no
Sb01g004370	chromosome_1:3492978-3496209	64.7346	63.5817	-0.0259259	0.916	0.963754	no
Sb01g004375	chromosome_1:3498362-3507111	32.2468	42.9079	0.412089	0.0847	0.245461	no
Sb01g004380	chromosome_1:3514951-3515302	15.0874	17.951	0.250716	0.5258	0.750223	no
Sb01g004390	chromosome_1:3515893-3518747	143.162	190.194	0.409816	0.0896	0.255648	no
Sb01g004400	chromosome_1:3521841-3522898	1.9277	1.40206	-0.459337	0.30635	0.561681	no
Sb01g004410	chromosome_1:3535461-3536504	30.759	14.9239	-1.04338	0.00085	0.00731748	yes
Sb01g004420	chromosome_1:3538468-3541785	82.4583	76.6999	-0.104441	0.663	0.837782	no
Sb01g004430	chromosome_1:3542570-3550435	34.7335	39.7909	0.196111	0.428	0.672971	no
Sb01g004440	chromosome_1:3550545-3553033	16.0878	10.7157	-0.586238	0.0322	0.124139	no
Sb01g004450	chromosome_1:3557126-3559349	0.133942	0.209785	0.647307	1	1	no
Sb01g004460	chromosome_1:3563543-3570151	32.4369	24.8006	-0.387261	0.1127	0.297593	no
Sb01g004470	chromosome_1:3571422-3574160	16.1312	11.4603	-0.493208	0.1423	0.34924	no
Sb01g004480	chromosome_1:3574872-3577250	65.5393	90.0182	0.457858	0.0602	0.192857	no
Sb01g004490	chromosome_1:3581214-3583344	58.5479	43.9225	-0.414657	0.10405	0.282368	no
Sb01g004500	chromosome_1:3589471-3591257	0.131204	0.226507	0.787748	1	1	no
Sb01g004505	chromosome_1:3603356-3604099	0	0	0	1	1	no
Sb01g004510	chromosome_1:3607474-3612579	35.7931	43.4512	0.279714	0.2422	0.49026	no
Sb01g004520	chromosome_1:3614818-3618019	93.8202	51.7027	-0.859658	0.0005	0.00472883	yes
Sb01g004530	chromosome_1:3618893-3623287	71.4354	51.588	-0.469603	0.05395	0.178558	no
Sb01g004540	chromosome_1:3625875-3630837	60.0312	57.6983	-0.0571834	0.8149	0.917626	no
Sb01g004550	chromosome_1:3631241-3637745	32.3474	27.2006	-0.250011	0.29545	0.552401	no
Sb01g004560	chromosome_1:3639902-3641479	0	0.030661	inf	1	1	no
Sb01g004563	chromosome_1:3652962-3657415	3.72814	8.00682	1.10277	0.0316	0.122373	no
Sb01g004566	chromosome_1:3657539-3661229	4.96799	11.0717	1.15614	0.00025	0.00265089	yes
Sb01g004570	chromosome_1:3665360-3666836	0.0294056	0.0117791	-1.31987	1	1	no
Sb01g004580	chromosome_1:3675731-3676214	0	0	0	1	1	no
Sb01g004590	chromosome_1:3678379-3679397	7.48758	21.8619	1.54585	5e-05	0.000664486	yes
Sb01g004600	chromosome_1:3680067-3685443	30.2342	25.2944	-0.257365	0.2827	0.539289	no
Sb01g004610	chromosome_1:3687365-3689943	10.8835	10.5999	-0.0380937	0.90155	0.958534	no
Sb01g004620	chromosome_1:3695383-3697749	12.3413	11.2765	-0.130171	0.70205	0.858901	no
Sb01g004630	chromosome_1:3702738-3707122	14.2042	10.0387	-0.500742	0.0497	0.168335	no
Sb01g004640	chromosome_1:3709297-3722300	12.9652	11.5787	-0.163175	0.48645	0.720719	no
Sb01g004650	chromosome_1:3725880-3729438	33.6646	26.4689	-0.346934	0.1583	0.374241	no
Sb01g004660	chromosome_1:3731272-3735132	21.1335	24.7379	0.227192	0.40555	0.654192	no
Sb01g004670	chromosome_1:3738110-3740162	21.25	19.5614	-0.119454	0.7248	0.871789	no
Sb01g004680	chromosome_1:3751704-3752922	0.297878	0.25667	-0.214809	1	1	no
Sb01g004690	chromosome_1:3758346-3758928	0.0829431	0	inf	1	1	no
Sb01g004700	chromosome_1:3775930-3778748	146.693	176.245	0.264784	0.2711	0.525407	no
Sb01g004710	chromosome_1:3783407-3786904	5.68256	4.92895	-0.205261	0.5404	0.761415	no
Sb01g004720	chromosome_1:3787167-3794007	9.08891	10.0058	0.138658	0.58855	0.791807	no
Sb01g004730	chromosome_1:3795388-3800240	22.2067	18.845	-0.236813	0.3405	0.597946	no
Sb01g004740	chromosome_1:3801782-3803681	337.192	161.015	-1.06638	0.00025	0.00265089	yes
Sb01g004750	chromosome_1:3807845-3815279	27.7413	26.0054	-0.0932248	0.69915	0.85717	no
Sb01g004760	chromosome_1:3817775-3818712	167.023	74.0018	-1.17441	5e-05	0.000664486	yes
Sb01g004766	chromosome_1:3833909-3835710	0.522504	0.340926	-0.615981	0.24365	0.492198	no
Sb01g004770	chromosome_1:3846986-3848600	1.42992	1.13343	-0.335243	0.41605	0.664134	no
Sb01g004780	chromosome_1:3850185-3852366	3.83439	5.20833	0.441824	0.1498	0.361205	no
Sb01g004790	chromosome_1:3859608-3862726	79.9277	127.659	0.675532	0.01065	0.0541221	no
Sb01g004800	chromosome_1:3865963-3873753	14.6609	16.742	0.191492	0.438	0.680804	no
Sb01g004810	chromosome_1:3875442-3877393	2.13882	2.28293	0.0940721	0.8061	0.912641	no
Sb01g004820	chromosome_1:3878663-3878956	11.5311	7.4039	-0.639168	0.1953	0.427752	no
Sb01g004830	chromosome_1:3882128-3882368	80.2622	51.6214	-0.636752	0.08385	0.243746	no
Sb01g004840	chromosome_1:3883376-3892825	39.722	55.5935	0.484978	0.0447	0.156277	no
Sb01g004850	chromosome_1:3896401-3897917	1.09204	1.30079	0.252365	1	1	no
Sb01g004855	chromosome_1:3897946-3902470	1.1441	1.82094	0.670475	0.08475	0.245461	no
Sb01g004860	chromosome_1:3906603-3909142	131.456	123.596	-0.0889429	0.7105	0.863504	no
Sb01g004870	chromosome_1:3909924-3912258	9.76456	14.0209	0.521954	0.0676	0.210216	no
Sb01g004875	chromosome_1:3916245-3916857	0	0	0	1	1	no
Sb01g004880	chromosome_1:3929348-3936009	98.5064	63.7721	-0.627292	0.01205	0.0594085	no
Sb01g004895	chromosome_1:3950251-3950380	3.17221	0	inf	1	1	no
Sb01g004900	chromosome_1:3957916-3958552	0.064822	0.0279432	-1.21398	1	1	no
Sb01g004910	chromosome_1:3975404-3976583	0	0	0	1	1	no
Sb01g004920	chromosome_1:4014712-4023793	0.597906	0.265983	-1.16858	0.0161	0.0739611	no
Sb01g004930	chromosome_1:4025131-4030964	35.9045	41.0004	0.191471	0.4255	0.671041	no
Sb01g004940	chromosome_1:4032780-4035206	8.71466	13.9715	0.680971	0.01225	0.0600826	no
Sb01g004950	chromosome_1:4045406-4048980	3.09628	2.62896	-0.236045	0.5436	0.762952	no
Sb01g004960	chromosome_1:4050456-4054657	8.74684	6.61444	-0.403143	0.1607	0.377705	no
Sb01g004970	chromosome_1:4055997-4057549	21.4631	22.5901	0.0738316	0.7812	0.899301	no
Sb01g004980	chromosome_1:4061510-4061840	0.0950627	0.534422	2.49103	1	1	no
Sb01g004985	chromosome_1:4067459-4067777	5.02115	13.7305	1.4513	0.00665	0.0377436	yes
Sb01g004990	chromosome_1:4071789-4074084	15.1221	16.8991	0.160294	0.52825	0.752136	no
Sb01g005000	chromosome_1:4075932-4080668	5.28507	4.37673	-0.272069	0.4286	0.673524	no
Sb01g005010	chromosome_1:4084026-4085414	103.494	131.158	0.341757	0.1908	0.421188	no
Sb01g005020	chromosome_1:4115476-4118155	217.937	218.799	0.00569863	0.98165	0.991461	no
Sb01g005050	chromosome_1:4135362-4136676	0	0	0	1	1	no
Sb01g005070	chromosome_1:4145184-4147259	0	0	0	1	1	no
Sb01g005080	chromosome_1:4153848-4154523	10.5265	13.6899	0.379077	0.25555	0.507492	no
Sb01g005082	chromosome_1:4155421-4156469	0	0.117326	inf	1	1	no
Sb01g005084	chromosome_1:4157583-4163283	0.00926603	0	inf	1	1	no
Sb01g005090	chromosome_1:4188502-4193502	34.7279	17.4845	-0.990019	0.00015	0.00172228	yes
Sb01g005100	chromosome_1:4195660-4197391	0	0	0	1	1	no
Sb01g005110	chromosome_1:4202486-4203807	5.43251	0.430821	-3.65646	5e-05	0.000664486	yes
Sb01g005120	chromosome_1:4205367-4210264	43.2023	36.6019	-0.239189	0.3194	0.575714	no
Sb01g005130	chromosome_1:4224221-4228455	8.61071	8.37022	-0.0408675	0.8851	0.951162	no
Sb01g005140	chromosome_1:4235601-4237257	0.337767	1.47036	2.12206	0.0012	0.00970993	yes
Sb01g005150	chromosome_1:4246938-4248701	5.5608	7.07219	0.346863	0.3172	0.573764	no
Sb01g005160	chromosome_1:4271170-4272800	26.6041	13.9109	-0.935434	0.00225	0.0162101	yes
Sb01g005170	chromosome_1:4275513-4279485	10.1501	14.3255	0.497087	0.06905	0.213294	no
Sb01g005180	chromosome_1:4279790-4286634	25.0937	21.0295	-0.254909	0.2861	0.543007	no
Sb01g005190	chromosome_1:4299734-4302038	34.5544	36.7225	0.0877977	0.7192	0.868685	no
Sb01g005200	chromosome_1:4319631-4325298	9.07002	9.23303	0.0256998	0.9215	0.965742	no
Sb01g005210	chromosome_1:4327799-4330263	111.639	117.597	0.0750139	0.7605	0.888779	no
Sb01g005220	chromosome_1:4332557-4337037	5.72846	7.38681	0.366805	0.23605	0.481921	no
Sb01g005230	chromosome_1:4342411-4342921	0.22367	0.0486251	-2.2016	1	1	no
Sb01g005240	chromosome_1:4363298-4365934	24.7822	30.2193	0.286166	0.27135	0.525677	no
Sb01g005250	chromosome_1:4367107-4370666	70.5386	50.7218	-0.475807	0.04945	0.167907	no
Sb01g005260	chromosome_1:4370980-4373360	99.0263	95.7879	-0.0479694	0.84025	0.930395	no
Sb01g005270	chromosome_1:4380254-4381138	0.776744	0.0724321	-3.42274	0.1974	0.430503	no
Sb01g005280	chromosome_1:4381354-4385055	59.6245	47.0985	-0.340224	0.1628	0.380802	no
Sb01g005290	chromosome_1:4391927-4394027	4.24114	3.84439	-0.141697	0.6474	0.828936	no
Sb01g005300	chromosome_1:4401462-4403034	0.304143	0.409154	0.427892	1	1	no
Sb01g005310	chromosome_1:4405218-4407039	1.5286	1.05608	-0.533493	0.19535	0.427752	no
Sb01g005320	chromosome_1:4413665-4415764	16.0961	26.2499	0.705595	0.04295	0.152318	no
Sb01g005330	chromosome_1:4416362-4421033	8.14212	5.10363	-0.673881	0.0238	0.0992721	no
Sb01g005340	chromosome_1:4422591-4432368	38.7732	39.2891	0.01907	0.9351	0.970462	no
Sb01g005350	chromosome_1:4436947-4438482	0	0.0136581	inf	1	1	no
Sb01g005360	chromosome_1:4440377-4442183	241.614	248.856	0.0426079	0.85935	0.93825	no
Sb01g005370	chromosome_1:4444285-4450647	35.3383	29.7659	-0.247572	0.3106	0.566738	no
Sb01g005375	chromosome_1:4450817-4451357	1.98997	2.67629	0.427489	0.43075	0.675171	no
Sb01g005380	chromosome_1:4451552-4453974	6.76386	7.20592	0.0913347	0.749	0.88322	no
Sb01g005385	chromosome_1:4454694-4454823	8.65377	16.7567	0.953337	0.4282	0.673174	no
Sb01g005390	chromosome_1:4454855-4455449	3.58152	6.36277	0.829082	0.064	0.202066	no
Sb01g005400	chromosome_1:4455815-4456438	49.8425	97.0922	0.961979	0.00055	0.00510511	yes
Sb01g005410	chromosome_1:4457112-4457857	0	0.143033	inf	1	1	no
Sb01g005420	chromosome_1:4460354-4461248	0.0639632	0.11651	0.865138	1	1	no
Sb01g005430	chromosome_1:4463664-4464105	0.13171	0.303947	1.20646	1	1	no
Sb01g005440	chromosome_1:4466053-4468148	0.0354877	0.0211434	-0.747108	1	1	no
Sb01g005450	chromosome_1:4486804-4490212	0	0	0	1	1	no
Sb01g005460	chromosome_1:4503174-4511350	6.35101	4.75587	-0.417277	0.15725	0.372965	no
Sb01g005470	chromosome_1:4513543-4516563	17.1591	18.4183	0.10217	0.6922	0.853448	no
Sb01g005500	chromosome_1:4523609-4528153	4.4897	5.06083	0.172757	0.5673	0.77852	no
Sb01g005510	chromosome_1:4528661-4529747	0.215773	0.179301	-0.26713	1	1	no
Sb01g005530	chromosome_1:4536794-4537371	0	0	0	1	1	no
Sb01g005540	chromosome_1:4538875-4539511	1.3807	1.68196	0.284742	0.63205	0.820237	no
Sb01g005550	chromosome_1:4542394-4545843	39.725	46.0116	0.211953	0.3845	0.635623	no
Sb01g005560	chromosome_1:4553155-4556472	5.20554	1.80392	-1.52892	5e-05	0.000664486	yes
Sb01g005570	chromosome_1:4556530-4560645	563.647	420.099	-0.424062	0.1085	0.290051	no
Sb01g005580	chromosome_1:4562671-4568352	10.2133	12.4332	0.283748	0.2792	0.53526	no
Sb01g005590	chromosome_1:4568839-4572361	62.8951	49.6352	-0.341584	0.157	0.372559	no
Sb01g005600	chromosome_1:4572574-4577190	16.9694	18.9607	0.160083	0.52675	0.751059	no
Sb01g005610	chromosome_1:4581251-4583579	41.9972	40.8527	-0.0398621	0.87355	0.945653	no
Sb01g005620	chromosome_1:4589441-4589954	0.695764	0.421647	-0.722563	1	1	no
Sb01g005630	chromosome_1:4591076-4591600	0.116651	0	inf	1	1	no
Sb01g005640	chromosome_1:4593602-4594145	0	0	0	1	1	no
Sb01g005650	chromosome_1:4620644-4627469	194.019	75.4989	-1.36167	5e-05	0.000664486	yes
Sb01g005670	chromosome_1:4661697-4669143	1.13167	0.888817	-0.348492	0.32935	0.586173	no
Sb01g005680	chromosome_1:4675587-4682084	0.0943669	0.0448578	-1.07292	1	1	no
Sb01g005690	chromosome_1:4692743-4694153	0	0	0	1	1	no
Sb01g005700	chromosome_1:4698205-4699126	0	0	0	1	1	no
Sb01g005710	chromosome_1:4701083-4707057	14.1355	16.0198	0.180532	0.47295	0.709967	no
Sb01g005720	chromosome_1:4711296-4712750	0.796973	3.79085	2.24992	5e-05	0.000664486	yes
Sb01g005730	chromosome_1:4714424-4716994	31.4238	33.3918	0.0876375	0.73365	0.875613	no
Sb01g005740	chromosome_1:4718475-4719380	2.49555	2.60121	0.0598247	0.89305	0.954681	no
Sb01g005750	chromosome_1:4722614-4726021	0.0762088	0.0408543	-0.89947	1	1	no
Sb01g005760	chromosome_1:4727998-4730994	5.00869	6.24257	0.317705	0.34245	0.599564	no
Sb01g005770	chromosome_1:4763329-4766955	122.663	56.5181	-1.11792	0.0001	0.00121581	yes
Sb01g005780	chromosome_1:4771887-4775943	149.469	82.8735	-0.850863	0.00185	0.0137994	yes
Sb01g005790	chromosome_1:4776756-4785223	22.7695	17.0994	-0.41316	0.08775	0.252036	no
Sb01g005800	chromosome_1:4787019-4790098	9.53048	12.0213	0.334979	0.32185	0.578264	no
Sb01g005810	chromosome_1:4792582-4793173	0.247189	0.0696896	-1.8266	1	1	no
Sb01g005820	chromosome_1:4802852-4806027	45.7498	43.5491	-0.0711211	0.7677	0.892091	no
Sb01g005830	chromosome_1:4808256-4808733	0	0	0	1	1	no
Sb01g005835	chromosome_1:4831227-4833073	289.903	81.5374	-1.83004	5e-05	0.000664486	yes
Sb01g005840	chromosome_1:4833774-4834786	102.95	25.7352	-2.00012	5e-05	0.000664486	yes
Sb01g005850	chromosome_1:4871756-4873472	0	0	0	1	1	no
Sb01g005860	chromosome_1:4879389-4883121	981.78	133.347	-2.88021	5e-05	0.000664486	yes
Sb01g005870	chromosome_1:4888603-4893566	4.66234	3.79023	-0.298769	0.3403	0.597783	no
Sb01g005880	chromosome_1:4893960-4897291	8.13062	6.3217	-0.363053	0.17555	0.400032	no
Sb01g005890	chromosome_1:4899106-4901570	86.7185	94.6304	0.125965	0.59495	0.796356	no
Sb01g005900	chromosome_1:4902729-4904088	176.545	181.488	0.039841	0.87205	0.945107	no
Sb01g005910	chromosome_1:4906978-4922927	27.1873	29.6866	0.12688	0.58615	0.790483	no
Sb01g005920	chromosome_1:4926352-4934348	41.3434	43.957	0.0884363	0.70945	0.863001	no
Sb01g005930	chromosome_1:4937367-4938519	0.735027	0.496524	-0.565932	0.2939	0.550533	no
Sb01g005940	chromosome_1:4943695-4949378	0.966064	1.11968	0.2129	0.66325	0.837875	no
Sb01g005950	chromosome_1:4958048-4959178	4.94059	2.18138	-1.17944	0.0023	0.0164331	yes
Sb01g005960	chromosome_1:4989412-4991859	10.5615	6.64896	-0.66762	0.03935	0.143188	no
Sb01g005970	chromosome_1:4994175-4998051	65.0449	48.3097	-0.429123	0.0733	0.22191	no
Sb01g005990	chromosome_1:5012233-5013582	169.66	96.066	-0.820545	0.00125	0.0100375	yes
Sb01g006000	chromosome_1:5019251-5019919	0.848761	1.3172	0.634044	0.26	0.51295	no
Sb01g006010	chromosome_1:5021759-5022585	10.1463	11.5919	0.192163	0.55375	0.77014	no
Sb01g006020	chromosome_1:5025673-5026843	1.8677	6.15302	1.72003	5e-05	0.000664486	yes
Sb01g006030	chromosome_1:5036645-5039998	9.41136	10.5769	0.168435	0.5759	0.783952	no
Sb01g006040	chromosome_1:5040250-5055498	4.70488	9.36289	0.992795	0.2258	0.469473	no
Sb01g006050	chromosome_1:5057891-5062304	68.6404	66.7348	-0.0406173	0.86405	0.9403	no
Sb01g006060	chromosome_1:5064587-5067480	53.659	54.4586	0.0213398	0.92795	0.968099	no
Sb01g006070	chromosome_1:5068554-5069917	0	0.011369	inf	1	1	no
Sb01g006080	chromosome_1:5070284-5074018	0.0807279	0.0205083	-1.97686	1	1	no
Sb01g006090	chromosome_1:5077132-5081552	14.9503	13.8993	-0.105164	0.69735	0.855902	no
Sb01g006100	chromosome_1:5082066-5085448	31.102	38.14	0.294295	0.2292	0.474051	no
Sb01g006110	chromosome_1:5086686-5089989	21.5612	21.9013	0.0225774	0.9257	0.967683	no
Sb01g006120	chromosome_1:5091092-5094497	50.7522	45.2369	-0.165971	0.4942	0.726702	no
Sb01g006130	chromosome_1:5095312-5098154	13.1626	10.5242	-0.322728	0.32255	0.578701	no
Sb01g006140	chromosome_1:5105601-5107076	0.268067	0.292399	0.125345	1	1	no
Sb01g006150	chromosome_1:5112435-5112831	32.5294	22.7078	-0.518553	0.1272	0.322431	no
Sb01g006160	chromosome_1:5116026-5117368	32.7627	27.9115	-0.231192	0.40345	0.6523	no
Sb01g006170	chromosome_1:5127980-5131745	0	0	0	1	1	no
Sb01g006180	chromosome_1:5155733-5159376	114.187	133.871	0.229443	0.337	0.594295	no
Sb01g006190	chromosome_1:5228080-5231041	7.44612	32.0877	2.10746	5e-05	0.000664486	yes
Sb01g006200	chromosome_1:5238340-5238811	0	0.0868125	inf	1	1	no
Sb01g006210	chromosome_1:5242204-5243024	0	0.0294392	inf	1	1	no
Sb01g006220	chromosome_1:5248602-5251092	9.08858	11.2644	0.309647	0.2998	0.556697	no
Sb01g006230	chromosome_1:5251672-5252287	0.0299471	0.102745	1.77858	1	1	no
Sb01g006240	chromosome_1:5255124-5256866	6.58692	7.76208	0.236838	0.5098	0.738153	no
Sb01g006250	chromosome_1:5270501-5271287	53.2901	22.3138	-1.25593	0.0001	0.00121581	yes
Sb01g006260	chromosome_1:5272629-5275218	1.23565	1.07702	-0.198218	0.6002	0.800506	no
Sb01g006270	chromosome_1:5278091-5280392	8.07547	6.73585	-0.261687	0.38925	0.639024	no
Sb01g006280	chromosome_1:5282116-5285330	4.83138	3.66855	-0.397227	0.2356	0.481364	no
Sb01g006290	chromosome_1:5288291-5290441	8.33132	12.7481	0.61366	0.0529	0.176095	no
Sb01g006300	chromosome_1:5291668-5294479	7.28195	3.93258	-0.888849	0.01005	0.0518077	no
Sb01g006310	chromosome_1:5295357-5298595	83.006	80.7723	-0.0393556	0.8675	0.942434	no
Sb01g006320	chromosome_1:5301532-5306109	31.2058	32.9343	0.0777797	0.7554	0.886309	no
Sb01g006330	chromosome_1:5308931-5311249	2098.05	949.568	-1.14371	0.0001	0.00121581	yes
Sb01g006340	chromosome_1:5312958-5313240	0.68133	0	inf	1	1	no
Sb01g006350	chromosome_1:5317132-5317360	1.54738	2.36311	0.610864	0.57145	0.781198	no
Sb01g006360	chromosome_1:5319687-5320320	0.100477	0.084376	-0.251961	1	1	no
Sb01g006370	chromosome_1:5372957-5374296	101.029	251.464	1.31558	5e-05	0.000664486	yes
Sb01g006380	chromosome_1:5376659-5382143	5.93489	15.0137	1.33899	5e-05	0.000664486	yes
Sb01g006383	chromosome_1:5382574-5387035	5.057	7.93779	0.650455	0.0341	0.129389	no
Sb01g006390	chromosome_1:5398267-5400918	31.0537	59.4957	0.938019	0.0001	0.00121581	yes
Sb01g006400	chromosome_1:5402113-5404952	0.101789	0.0753913	-0.433118	1	1	no
Sb01g006410	chromosome_1:5406069-5407909	0.986167	0.852619	-0.209931	0.66905	0.840965	no
Sb01g006420	chromosome_1:5418434-5419988	27.9367	19.2629	-0.536336	0.05455	0.179854	no
Sb01g006425	chromosome_1:5420676-5422854	0.0105936	0.0387967	1.87274	1	1	no
Sb01g006430	chromosome_1:5424312-5425668	10.9431	16.2092	0.566796	0.04335	0.153136	no
Sb01g006440	chromosome_1:5430715-5440387	13.5953	17.5008	0.364307	0.1345	0.335165	no
Sb01g006450	chromosome_1:5441865-5444958	0.0172484	0.00420215	-2.03727	1	1	no
Sb01g006460	chromosome_1:5447214-5453457	0.425408	0.484251	0.186908	1	1	no
Sb01g006470	chromosome_1:5456846-5466682	0.868372	0.784856	-0.145886	0.95435	0.979823	no
Sb01g006480	chromosome_1:5456846-5466682	106.645	134.029	0.329732	0.2139	0.453317	no
Sb01g006490	chromosome_1:5475408-5481138	8.9817	5.88349	-0.610315	0.03	0.117664	no
Sb01g006500	chromosome_1:5481337-5482618	0.47996	0.651259	0.440317	0.41285	0.661138	no
Sb01g006510	chromosome_1:5490225-5493060	5.49105	6.34522	0.208587	0.5853	0.789897	no
Sb01g006520	chromosome_1:5500716-5516501	20.8985	19.5841	-0.0937141	0.6942	0.853937	no
Sb01g006525	chromosome_1:5519162-5519600	0.143936	0	inf	1	1	no
Sb01g006530	chromosome_1:5520940-5524505	16.4388	9.23541	-0.831853	0.0014	0.0110002	yes
Sb01g006540	chromosome_1:5525939-5529818	42.6457	47.8505	0.166132	0.4843	0.718992	no
Sb01g006550	chromosome_1:5531244-5533448	39.6013	43.4486	0.133764	0.6195	0.812439	no
Sb01g006560	chromosome_1:5533719-5536131	1.19087	0.938674	-0.34332	0.38855	0.638704	no
Sb01g006570	chromosome_1:5540867-5542216	14.3908	12.1217	-0.247555	0.42085	0.668026	no
Sb01g006590	chromosome_1:5548911-5554024	5.02025	6.55378	0.384566	0.1747	0.399053	no
Sb01g006600	chromosome_1:5554840-5558999	10.4272	12.6426	0.27795	0.29135	0.548096	no
Sb01g006610	chromosome_1:5565328-5567563	6.16268	1.45696	-2.0806	5e-05	0.000664486	yes
Sb01g006620	chromosome_1:5568089-5569915	2.00393	2.44825	0.288913	0.4997	0.730547	no
Sb01g006630	chromosome_1:5573480-5591096	23.1156	16.6861	-0.470219	0.0568	0.185405	no
Sb01g006640	chromosome_1:5593300-5596326	88.7004	94.1536	0.0860742	0.71905	0.868685	no
Sb01g006650	chromosome_1:5598689-5601730	198.815	130.844	-0.603577	0.0198	0.0863425	no
Sb01g006670	chromosome_1:5613094-5615468	0.202172	0.45764	1.17863	1	1	no
Sb01g006680	chromosome_1:5618949-5628847	101.435	84.1304	-0.26986	0.27095	0.525407	no
Sb01g006690	chromosome_1:5637301-5641217	2.11312	1.22448	-0.787211	0.0238	0.0992721	no
Sb01g006700	chromosome_1:5648728-5656060	0.179925	0.155747	-0.20819	1	1	no
Sb01g006710	chromosome_1:5664502-5668702	54.3958	58.7609	0.111361	0.65135	0.830243	no
Sb01g006720	chromosome_1:5673918-5675279	746.6	814.737	0.125998	0.6456	0.827691	no
Sb01g006730	chromosome_1:5681079-5682777	90.1285	36.1533	-1.31786	5e-05	0.000664486	yes
Sb01g006740	chromosome_1:5690710-5691475	0.732365	0.997683	0.446019	0.42705	0.671867	no
Sb01g006750	chromosome_1:5691843-5694726	157.454	205.305	0.382831	0.106	0.285822	no
Sb01g006760	chromosome_1:5698025-5699960	1.75156	0.629607	-1.47611	0.00235	0.0167024	yes
Sb01g006770	chromosome_1:5700309-5702349	0.379548	0.335832	-0.176545	1	1	no
Sb01g006780	chromosome_1:5704659-5707101	16.2496	9.14779	-0.828908	0.0027	0.0187206	yes
Sb01g006790	chromosome_1:5711519-5721678	53.499	55.6767	0.057563	0.80695	0.912953	no
Sb01g006800	chromosome_1:5729962-5731337	0.0138493	0.216082	3.9637	1	1	no
Sb01g006810	chromosome_1:5745374-5748469	0.0779463	0.180011	1.20753	1	1	no
Sb01g006820	chromosome_1:5761601-5765387	38.5997	26.0255	-0.568663	0.0314	0.121822	no
Sb01g006830	chromosome_1:5768727-5772327	0.0814202	0.109377	0.425848	1	1	no
Sb01g006840	chromosome_1:5809336-5811799	11.2631	12.087	0.101853	0.74005	0.878009	no
Sb01g006850	chromosome_1:5814003-5814603	1.358	0.713165	-0.929172	0.15875	0.374978	no
Sb01g006860	chromosome_1:5839175-5840549	34.1507	43.6985	0.355669	0.15305	0.366667	no
Sb01g006870	chromosome_1:5852333-5852807	11.3437	12.0541	0.0876352	0.82725	0.923321	no
Sb01g006880	chromosome_1:5861512-5864092	8.87714	9.36166	0.0766699	0.7792	0.898033	no
Sb01g006890	chromosome_1:5865376-5865919	0.0362552	0.106633	1.5564	1	1	no
Sb01g006900	chromosome_1:5866681-5870257	21.5345	20.8582	-0.046035	0.85005	0.934111	no
Sb01g006910	chromosome_1:5878635-5881248	17.1344	12.3447	-0.473008	0.13055	0.328686	no
Sb01g006920	chromosome_1:5881809-5885185	4.38498	3.79976	-0.206661	0.54655	0.765283	no
Sb01g006930	chromosome_1:5892526-5896318	5.15595	5.5779	0.113483	0.7039	0.859995	no
Sb01g006940	chromosome_1:5899647-5900674	0.331265	0.263565	-0.329829	1	1	no
Sb01g006950	chromosome_1:5910017-5911065	5.28178	1.13734	-2.21536	0.0002	0.00219676	yes
Sb01g006960	chromosome_1:5911837-5914380	111.876	142.206	0.346089	0.15115	0.363215	no
Sb01g006970	chromosome_1:5916025-5916940	3.72258	3.80433	0.0313404	0.93695	0.971586	no
Sb01g006980	chromosome_1:5917266-5919767	1.90476	2.89439	0.603655	0.086	0.248135	no
Sb01g006990	chromosome_1:5927695-5931369	42.7749	22.8475	-0.904731	0.0005	0.00472883	yes
Sb01g007000	chromosome_1:5934715-5936810	169.995	262.782	0.628378	0.0322	0.124139	no
Sb01g007010	chromosome_1:5939411-5941421	14.5371	14.48	-0.00567214	0.98505	0.993037	no
Sb01g007020	chromosome_1:5944460-5944772	613.055	935.739	0.610089	0.0192	0.0843849	no
Sb01g007030	chromosome_1:5945812-5952018	0.328397	0.258911	-0.342984	1	1	no
Sb01g007040	chromosome_1:5960873-5965585	50.9428	68.2161	0.421235	0.0801	0.235659	no
Sb01g007050	chromosome_1:5965687-5966446	84.5754	74.9737	-0.173853	0.50185	0.731999	no
Sb01g007060	chromosome_1:5970964-5973757	15.6762	14.3553	-0.126998	0.59865	0.79928	no
Sb01g007070	chromosome_1:5985782-5987809	65.3579	406.686	2.63748	5e-05	0.000664486	yes
Sb01g007075	chromosome_1:5989392-5990274	0.732601	1.46612	1.0009	0.05425	0.179145	no
Sb01g007080	chromosome_1:6006429-6009659	29.8286	29.3867	-0.0215333	0.92775	0.968099	no
Sb01g007090	chromosome_1:6010553-6013637	18.4814	18.7876	0.0237132	0.9258	0.967683	no
Sb01g007100	chromosome_1:6014987-6018128	0.131344	0.155757	0.24594	1	1	no
Sb01g007110	chromosome_1:6030837-6032260	0.0258517	0.0345255	0.417402	1	1	no
Sb01g007120	chromosome_1:6040032-6047051	109.998	118.951	0.112879	0.6447	0.827207	no
Sb01g007130	chromosome_1:6054668-6056711	100.39	169.489	0.755578	0.00665	0.0377436	yes
Sb01g007140	chromosome_1:6067482-6073681	17.6875	17.4944	-0.0158412	0.9548	0.979823	no
Sb01g007150	chromosome_1:6081307-6090466	39.1537	41.3791	0.0797544	0.743	0.87986	no
Sb01g007160	chromosome_1:6093407-6094709	0.708855	0.872294	0.299323	0.607	0.804153	no
Sb01g007170	chromosome_1:6098840-6100222	619.359	1204.66	0.959775	0.0054	0.0322793	yes
Sb01g007180	chromosome_1:6111425-6113273	0.151042	0.960208	2.66839	0.00655	0.0373771	yes
Sb01g007185	chromosome_1:6131486-6131687	0	0	0	1	1	no
Sb01g007190	chromosome_1:6136723-6138996	18.5845	15.881	-0.226804	0.4684	0.706824	no
Sb01g007195	chromosome_1:6144617-6146694	0.0214051	0	inf	1	1	no
Sb01g007200	chromosome_1:6152030-6154988	0.0875611	0.350341	2.0004	1	1	no
Sb01g007210	chromosome_1:6163967-6165662	10.6111	11.2338	0.082277	0.761	0.889199	no
Sb01g007220	chromosome_1:6170451-6170898	63.0538	79.5728	0.335691	0.30735	0.562645	no
Sb01g007230	chromosome_1:6181092-6184339	0.426529	0.668065	0.647346	0.2405	0.487807	no
Sb01g007240	chromosome_1:6189704-6191143	57.0046	12.6193	-2.17545	5e-05	0.000664486	yes
Sb01g007260	chromosome_1:6224257-6225765	0.0206231	0.0151582	-0.444157	1	1	no
Sb01g007270	chromosome_1:6227928-6235174	69.6712	76.7617	0.139824	0.5489	0.766651	no
Sb01g007280	chromosome_1:6236248-6240404	9.84354	14.6219	0.570883	0.04925	0.167318	no
Sb01g007290	chromosome_1:6243511-6246189	4.87987	6.00735	0.299886	0.3483	0.604788	no
Sb01g007300	chromosome_1:6254565-6258587	19.0267	16.2614	-0.226573	0.40385	0.652669	no
Sb01g007310	chromosome_1:6266110-6268674	0.577265	0.837047	0.536074	0.21125	0.450011	no
Sb01g007320	chromosome_1:6296667-6297076	21.7885	28.9824	0.411607	0.2248	0.468111	no
Sb01g007340	chromosome_1:6305963-6308707	404.956	156.194	-1.37443	5e-05	0.000664486	yes
Sb01g007350	chromosome_1:6309030-6311727	10.0151	11.4346	0.191234	0.5712	0.780913	no
Sb01g007360	chromosome_1:6314893-6315749	93.4372	84.6544	-0.142412	0.58045	0.786875	no
Sb01g007370	chromosome_1:6317296-6320330	14.2128	18.0049	0.341196	0.20145	0.435832	no
Sb01g007380	chromosome_1:6322656-6328751	39.3234	31.8524	-0.303985	0.20795	0.444978	no
Sb01g007390	chromosome_1:6330066-6333125	26.5479	31.5785	0.25035	0.32665	0.583411	no
Sb01g007395	chromosome_1:6333798-6334231	0	0	0	1	1	no
Sb01g007400	chromosome_1:6337659-6339550	1.3392	7.2539	2.43739	5e-05	0.000664486	yes
Sb01g007410	chromosome_1:6359213-6361113	0.027576	0.199404	2.85421	1	1	no
Sb01g007420	chromosome_1:6364189-6366393	6.59332	40.5942	2.62219	5e-05	0.000664486	yes
Sb01g007430	chromosome_1:6375713-6378421	0.0759184	0.37267	2.29538	1	1	no
Sb01g007440	chromosome_1:6379596-6382876	1.46734	1.54775	0.0769662	0.85805	0.938018	no
Sb01g007450	chromosome_1:6404708-6407228	0.31156	0.26478	-0.234716	1	1	no
Sb01g007460	chromosome_1:6409223-6411141	0.37875	0.342841	-0.143707	1	1	no
Sb01g007470	chromosome_1:6417287-6419828	63.6624	38.7658	-0.715658	0.0074	0.0407225	yes
Sb01g007480	chromosome_1:6420225-6422321	0.294512	0.0762132	-1.95021	1	1	no
Sb01g007490	chromosome_1:6424414-6427036	17.8631	12.4558	-0.520165	0.04305	0.152502	no
Sb01g007500	chromosome_1:6455049-6457514	110.365	123.272	0.159557	0.509	0.737444	no
Sb01g007510	chromosome_1:6460349-6464796	0.0321544	0.0393978	0.293097	1	1	no
Sb01g007520	chromosome_1:6467872-6472119	30.9596	29.2849	-0.0802291	0.7345	0.875691	no
Sb01g007530	chromosome_1:6489391-6490478	0.878754	1.57159	0.838693	0.0961	0.267465	no
Sb01g007540	chromosome_1:6494134-6497866	25.2649	24.7201	-0.0314476	0.9109	0.962279	no
Sb01g007550	chromosome_1:6499560-6504760	160.742	103.363	-0.637033	0.0148	0.0692965	no
Sb01g007560	chromosome_1:6509016-6515545	63.2652	32.3657	-0.966944	0.00015	0.00172228	yes
Sb01g007570	chromosome_1:6524858-6527473	26.3567	22.0662	-0.256335	0.34505	0.601661	no
Sb01g007580	chromosome_1:6532008-6536889	698.968	648.064	-0.109089	0.75725	0.887329	no
Sb01g007590	chromosome_1:6542513-6543196	0.0421354	0.217435	2.36748	1	1	no
Sb01g007600	chromosome_1:6544419-6545981	2.9919	9.64176	1.68823	5e-05	0.000664486	yes
Sb01g007610	chromosome_1:6546945-6548439	6.09209	17.0637	1.48592	5e-05	0.000664486	yes
Sb01g007620	chromosome_1:6551548-6552946	0.241537	0.508844	1.07498	1	1	no
Sb01g007630	chromosome_1:6554510-6556093	6.1723	13.4524	1.12398	0.00055	0.00510511	yes
Sb01g007640	chromosome_1:6560680-6562719	6.30946	14.8527	1.23513	5e-05	0.000664486	yes
Sb01g007650	chromosome_1:6572857-6577692	98.4619	160.159	0.70187	0.00385	0.0248607	yes
Sb01g007655	chromosome_1:6578559-6581624	14.5629	18.5732	0.350926	0.1584	0.374384	no
Sb01g007660	chromosome_1:6584678-6587639	48.8691	51.1253	0.0651153	0.78595	0.901708	no
Sb01g007670	chromosome_1:6589329-6591674	0.223602	0.403206	0.850588	1	1	no
Sb01g007680	chromosome_1:6595307-6600044	35.5489	24.0812	-0.561898	0.0191	0.0840621	no
Sb01g007690	chromosome_1:6601818-6603679	321.426	344.93	0.10182	0.6886	0.851436	no
Sb01g007700	chromosome_1:6624518-6625767	11.4086	21.3168	0.901867	0.00675	0.0381402	yes
Sb01g007710	chromosome_1:6629719-6635569	44.695	38.1911	-0.226877	0.33895	0.596129	no
Sb01g007720	chromosome_1:6639516-6655181	24.1304	27.8593	0.207311	0.39285	0.642271	no
Sb01g007730	chromosome_1:6656188-6660168	9.21493	7.4598	-0.304837	0.30515	0.560626	no
Sb01g007740	chromosome_1:6660825-6664616	46.9034	33.1687	-0.499871	0.0419	0.149403	no
Sb01g007750	chromosome_1:6674725-6678107	0	0	0	1	1	no
Sb01g007760	chromosome_1:6681821-6685239	277.407	227.53	-0.285947	0.35275	0.607902	no
Sb01g007770	chromosome_1:6686648-6687919	24	23.919	-0.00487205	0.98565	0.993286	no
Sb01g007780	chromosome_1:6694706-6701002	32.7508	9.89375	-1.72694	5e-05	0.000664486	yes
Sb01g007790	chromosome_1:6714689-6722437	178.576	313.005	0.809647	0.00125	0.0100375	yes
Sb01g007800	chromosome_1:6723108-6726652	35.6277	33.291	-0.0978703	0.67685	0.844884	no
Sb01g007810	chromosome_1:6730075-6731789	0	0	0	1	1	no
Sb01g007820	chromosome_1:6744343-6746227	41.1419	33.1338	-0.312304	0.2889	0.545595	no
Sb01g007830	chromosome_1:6755727-6756883	11.0115	10.2684	-0.100799	0.7405	0.878214	no
Sb01g007840	chromosome_1:6757369-6762142	10.7325	8.59274	-0.320793	0.27105	0.525407	no
Sb01g007850	chromosome_1:6762742-6767650	24.5363	44.8603	0.870522	0.00015	0.00172228	yes
Sb01g007855	chromosome_1:6775763-6777673	0	0	0	1	1	no
Sb01g007860	chromosome_1:6779011-6787684	0.0322801	0	inf	1	1	no
Sb01g007870	chromosome_1:6788570-6790262	223.09	162.38	-0.458257	0.072	0.219022	no
Sb01g007878	chromosome_1:6817059-6840554	12.045	11.9597	-0.0102456	0.97245	0.987989	no
Sb01g007880	chromosome_1:6853581-6857734	176.233	64.2244	-1.45629	5e-05	0.000664486	yes
Sb01g007890	chromosome_1:6858544-6861168	0.30141	0.310817	0.0443379	1	1	no
Sb01g007900	chromosome_1:6871531-6872824	0	0	0	1	1	no
Sb01g007910	chromosome_1:6874006-6877264	0.0326918	0.00637945	-2.35742	1	1	no
Sb01g007920	chromosome_1:6877691-6879062	0.282304	0.468601	0.731109	1	1	no
Sb01g007930	chromosome_1:6881664-6882718	70.584	75.0328	0.0881805	0.72525	0.871944	no
Sb01g007940	chromosome_1:6885406-6888219	2.05512	1.02099	-1.00926	0.0172	0.0777356	no
Sb01g007950	chromosome_1:6889557-6896185	42.1969	46.9498	0.15398	0.5131	0.740841	no
Sb01g007960	chromosome_1:6899334-6902323	47.9275	62.1406	0.374682	0.113	0.297895	no
Sb01g007965	chromosome_1:6904891-6905215	56.6994	70.7312	0.319013	0.31075	0.56683	no
Sb01g007970	chromosome_1:6906268-6915573	0.28469	0.334909	0.23438	1	1	no
Sb01g007980	chromosome_1:6921061-6923851	25.9377	31.4126	0.276293	0.2843	0.541213	no
Sb01g007990	chromosome_1:6924734-6925457	0.433917	0.336655	-0.366145	1	1	no
Sb01g008000	chromosome_1:6926247-6929081	18.4929	16.2863	-0.183312	0.566	0.777892	no
Sb01g008010	chromosome_1:6930402-6932890	6.69234	6.58092	-0.0242195	0.94545	0.97624	no
Sb01g008020	chromosome_1:6933503-6942229	20.1865	17.4387	-0.211105	0.38545	0.636252	no
Sb01g008030	chromosome_1:6942818-6947951	2.03661	33.24	4.02867	5e-05	0.000664486	yes
Sb01g008040	chromosome_1:6957502-6963067	61.6311	210.14	1.76962	5e-05	0.000664486	yes
Sb01g008050	chromosome_1:6972347-6974973	0	0.0293741	inf	1	1	no
Sb01g008060	chromosome_1:6978012-6979495	0.0508834	0.0221991	-1.19669	1	1	no
Sb01g008070	chromosome_1:6980303-6984307	29.7247	27.1241	-0.13209	0.59275	0.794699	no
Sb01g008080	chromosome_1:6987234-6993335	15.9471	15.0356	-0.084912	0.7238	0.871258	no
Sb01g008090	chromosome_1:6999092-7001493	23.0252	14.3923	-0.677921	0.0111	0.0558707	no
Sb01g008100	chromosome_1:7006207-7008626	22.9125	14.9486	-0.616127	0.02055	0.0887975	no
Sb01g008110	chromosome_1:7010536-7011738	0.0217484	0.0213238	-0.0284462	1	1	no
Sb01g008120	chromosome_1:7014692-7016236	28.646	27.5188	-0.0579117	0.84215	0.931357	no
Sb01g008130	chromosome_1:7016652-7020853	15.4743	16.4779	0.0906621	0.71715	0.867443	no
Sb01g008140	chromosome_1:7025589-7027735	3.25072	5.96914	0.876764	0.01155	0.0576014	no
Sb01g008150	chromosome_1:7027812-7034944	15.887	15.9311	0.00399349	0.9859	0.993318	no
Sb01g008160	chromosome_1:7038270-7042328	31.7947	33.8385	0.0898787	0.71525	0.866559	no
Sb01g008170	chromosome_1:7044143-7051056	50.8755	98.3699	0.951247	0.0005	0.00472883	yes
Sb01g008180	chromosome_1:7057754-7066246	60.6313	66.786	0.139483	0.58875	0.791908	no
Sb01g008190	chromosome_1:7068317-7069101	8.84403	5.61965	-0.654224	0.09565	0.266739	no
Sb01g008195	chromosome_1:7069265-7077879	9.39896	12.4949	0.410771	0.0888	0.254244	no
Sb01g008200	chromosome_1:7094962-7095733	0.154522	0.07764	-0.992944	1	1	no
Sb01g008210	chromosome_1:7096494-7097684	0.0175514	0	inf	1	1	no
Sb01g008220	chromosome_1:7104323-7107566	77.3672	83.7174	0.113806	0.63485	0.821675	no
Sb01g008230	chromosome_1:7122456-7128959	23.9862	14.0472	-0.771922	0.0016	0.0122671	yes
Sb01g008240	chromosome_1:7129926-7131307	0.149363	0.185179	0.3101	1	1	no
Sb01g008250	chromosome_1:7135043-7135457	4.4264	3.35617	-0.399316	0.42245	0.66892	no
Sb01g008260	chromosome_1:7141501-7143211	68.7133	40.5883	-0.759525	0.00565	0.0334578	yes
Sb01g008270	chromosome_1:7144568-7147117	369.7	385.666	0.0609977	0.7979	0.908721	no
Sb01g008280	chromosome_1:7147351-7150785	20.9788	21.8815	0.0607774	0.81035	0.914728	no
Sb01g008290	chromosome_1:7157206-7158750	37.703	54.0583	0.519837	0.04645	0.160446	no
Sb01g008300	chromosome_1:7160585-7162903	6.43755	7.12157	0.145684	0.6271	0.817297	no
Sb01g008310	chromosome_1:7164202-7171765	5.36554	6.16106	0.199456	0.4938	0.726395	no
Sb01g008320	chromosome_1:7174320-7174866	15.9851	14.7156	-0.119386	0.72275	0.870757	no
Sb01g008340	chromosome_1:7182129-7185915	0	0	0	1	1	no
Sb01g008350	chromosome_1:7190255-7191424	203.106	64.1471	-1.66278	5e-05	0.000664486	yes
Sb01g008356	chromosome_1:7200542-7201324	0.0706501	0.0346327	-1.02856	1	1	no
Sb01g008360	chromosome_1:7205522-7207534	0.171637	0.13942	-0.299922	1	1	no
Sb01g008370	chromosome_1:7208399-7209740	0	0	0	1	1	no
Sb01g008380	chromosome_1:7214130-7215744	51.0851	11.7585	-2.1192	5e-05	0.000664486	yes
Sb01g008390	chromosome_1:7217836-7222366	129.314	129.713	0.00443836	0.98455	0.992863	no
Sb01g008400	chromosome_1:7223026-7226214	19.6207	30.5299	0.637846	0.02685	0.10856	no
Sb01g008410	chromosome_1:7238667-7255507	10.6849	15.7238	0.557383	0.02405	0.100073	no
Sb01g008420	chromosome_1:7257688-7260845	158.138	356.077	1.171	5e-05	0.000664486	yes
Sb01g008425	chromosome_1:7263616-7266148	25.0484	29.4318	0.232653	0.4248	0.670605	no
Sb01g008430	chromosome_1:7266743-7270841	33.9992	36.6816	0.109555	0.64365	0.826684	no
Sb01g008440	chromosome_1:7273552-7275124	10.1146	11.0905	0.13288	0.64615	0.828005	no
Sb01g008450	chromosome_1:7287007-7290664	124.543	60.594	-1.0394	0.0004	0.00392985	yes
Sb01g008460	chromosome_1:7291252-7296443	62.4202	70.6759	0.179206	0.45185	0.69247	no
Sb01g008465	chromosome_1:7300558-7302400	4.39324	3.72669	-0.237392	0.46545	0.703995	no
Sb01g008470	chromosome_1:7305942-7306921	0	0	0	1	1	no
Sb01g008480	chromosome_1:7321141-7323941	96.9133	30.5432	-1.66584	5e-05	0.000664486	yes
Sb01g008490	chromosome_1:7330292-7333750	9.46435	7.38654	-0.357603	0.172	0.394881	no
Sb01g008500	chromosome_1:7348275-7354063	94.0559	63.2845	-0.571666	0.01725	0.0778875	no
Sb01g008510	chromosome_1:7354694-7355691	0.0306129	0	inf	1	1	no
Sb01g008520	chromosome_1:7362662-7367592	6.0216	5.07467	-0.246833	0.47885	0.714981	no
Sb01g008530	chromosome_1:7369715-7371007	68.2933	61.3905	-0.153728	0.51885	0.744911	no
Sb01g008550	chromosome_1:7382813-7385101	106.647	85.0475	-0.326503	0.17725	0.402073	no
Sb01g008560	chromosome_1:7396847-7399156	262.317	276.134	0.0740593	0.7581	0.887613	no
Sb01g008570	chromosome_1:7406659-7409367	137.533	309.17	1.16863	0.00015	0.00172228	yes
Sb01g008590	chromosome_1:7420134-7422935	8.12796	5.79465	-0.488171	0.1255	0.31953	no
Sb01g008600	chromosome_1:7429608-7433318	33.4815	31.0666	-0.108002	0.6536	0.831659	no
Sb01g008610	chromosome_1:7437018-7439201	153.222	151.418	-0.0170813	0.9441	0.975537	no
Sb01g008620	chromosome_1:7439435-7441315	3.41457	2.52052	-0.437982	0.3429	0.599941	no
Sb01g008630	chromosome_1:7441834-7446247	23.3031	25.0702	0.105452	0.66945	0.84112	no
Sb01g008640	chromosome_1:7454532-7454757	2.09544	0.338492	-2.63006	1	1	no
Sb01g008650	chromosome_1:7468333-7469662	0	0	0	1	1	no
Sb01g008655	chromosome_1:7478909-7479509	0.203493	0.076144	-1.41818	1	1	no
Sb01g008660	chromosome_1:7485122-7486455	23.5276	5.18484	-2.18199	5e-05	0.000664486	yes
Sb01g008670	chromosome_1:7490705-7492951	14.5287	9.10276	-0.674534	0.0128	0.0619956	no
Sb01g008680	chromosome_1:7498894-7500776	0.140822	0.061033	-1.20621	1	1	no
Sb01g008690	chromosome_1:7501781-7507320	81.7647	57.5966	-0.505495	0.04305	0.152502	no
Sb01g008695	chromosome_1:7513397-7514407	23.6449	26.3469	0.156103	0.64445	0.826998	no
Sb01g008700	chromosome_1:7515026-7532549	6.00628	6.62926	0.142376	0.5528	0.76927	no
Sb01g008710	chromosome_1:7538005-7541701	3.75429	2.96748	-0.339303	0.3455	0.601742	no
Sb01g008720	chromosome_1:7541986-7545301	43.4914	34.2471	-0.34475	0.15295	0.366474	no
Sb01g008730	chromosome_1:7548375-7551620	344.921	629.691	0.868375	0.0176	0.079073	no
Sb01g008740	chromosome_1:7555279-7565823	15.0784	21.4796	0.510483	0.0373	0.137948	no
Sb01g008750	chromosome_1:7568024-7570815	22.5625	27.1024	0.264497	0.2854	0.542166	no
Sb01g008760	chromosome_1:7571418-7576316	12.1666	11.1267	-0.128899	0.6662	0.839759	no
Sb01g008770	chromosome_1:7576740-7579356	126.928	116.67	-0.121584	0.60965	0.805361	no
Sb01g008790	chromosome_1:7592135-7598169	19.4082	17.3739	-0.15974	0.5258	0.750223	no
Sb01g008800	chromosome_1:7601413-7606511	372.89	585.887	0.651872	0.02405	0.100073	no
Sb01g008810	chromosome_1:7607681-7608839	33.9415	26.1545	-0.375993	0.14145	0.347873	no
Sb01g008820	chromosome_1:7613407-7616521	23.7518	16.6114	-0.515864	0.2069	0.443431	no
Sb01g008830	chromosome_1:7613407-7616521	85.7801	69.0108	-0.313821	0.3237	0.580161	no
Sb01g008840	chromosome_1:7618487-7619630	0.550702	0.584645	0.0862875	0.8859	0.951322	no
Sb01g008850	chromosome_1:7620154-7624884	9.85843	8.77843	-0.167395	0.5527	0.76927	no
Sb01g008860	chromosome_1:7628770-7632321	240.689	251.104	0.0611162	0.8504	0.934279	no
Sb01g008870	chromosome_1:7633128-7634681	2.83117	1.81547	-0.641054	0.09225	0.260844	no
Sb01g008880	chromosome_1:7641737-7643379	0	0.115327	inf	1	1	no
Sb01g008885	chromosome_1:7649219-7651128	0.0247387	0.078254	1.66139	1	1	no
Sb01g008890	chromosome_1:7659039-7660828	0.168665	0.134919	-0.322068	1	1	no
Sb01g008900	chromosome_1:7662784-7664577	0	0.0267511	inf	1	1	no
Sb01g008910	chromosome_1:7666487-7668746	0.00681354	0.00668109	-0.0283217	1	1	no
Sb01g008920	chromosome_1:7677118-7680126	31.0569	36.617	0.237601	0.32685	0.583604	no
Sb01g008930	chromosome_1:7683438-7688913	35.9107	25.7587	-0.479354	0.0492	0.167208	no
Sb01g008940	chromosome_1:7692179-7697923	56.6934	44.7483	-0.341348	0.1588	0.375003	no
Sb01g008945	chromosome_1:7698631-7699224	57.7034	42.545	-0.439668	0.2956	0.552479	no
Sb01g008950	chromosome_1:7699408-7702731	21.4385	17.158	-0.321318	0.2885	0.545368	no
Sb01g008960	chromosome_1:7706302-7706685	6.51682	1.03094	-2.66021	0.02215	0.0938743	no
Sb01g008970	chromosome_1:7709456-7709957	48.0967	42.7306	-0.170665	0.5424	0.762211	no
Sb01g008980	chromosome_1:7711842-7712266	73.0747	130.156	0.832793	0.0022	0.0158981	yes
Sb01g008990	chromosome_1:7714255-7714815	14.6978	22.5519	0.617651	0.0561	0.18372	no
Sb01g009000	chromosome_1:7717777-7718194	3.67761	8.22473	1.1612	0.06745	0.209853	no
Sb01g009010	chromosome_1:7721666-7726299	2.42776	2.63819	0.119921	0.7651	0.891357	no
Sb01g009020	chromosome_1:7727241-7733788	107.123	102.191	-0.0679986	0.77745	0.896996	no
Sb01g009025	chromosome_1:7745997-7763739	18.6749	17.6356	-0.0826105	0.74935	0.883359	no
Sb01g009030	chromosome_1:7768590-7773513	7.63168	8.88499	0.21937	0.4734	0.710306	no
Sb01g009040	chromosome_1:7776124-7776652	1.84234	2.67499	0.537996	0.36225	0.615559	no
Sb01g009050	chromosome_1:7779155-7779511	0.211905	0	inf	1	1	no
Sb01g009060	chromosome_1:7780907-7781556	0.392057	0.890801	1.18404	0.17005	0.392015	no
Sb01g009070	chromosome_1:7789285-7793640	62.3836	53.2347	-0.228801	0.3934	0.643004	no
Sb01g009080	chromosome_1:7824689-7828301	0.0173776	0.0566132	1.70391	1	1	no
Sb01g009085	chromosome_1:7829632-7829782	0	0	0	1	1	no
Sb01g009090	chromosome_1:7832269-7834582	31.9185	29.7741	-0.100336	0.67715	0.845147	no
Sb01g009100	chromosome_1:7836745-7837643	0.383718	0.173362	-1.14626	1	1	no
Sb01g009110	chromosome_1:7840523-7841213	0.13435	0.641992	2.25656	1	1	no
Sb01g009120	chromosome_1:7851060-7852540	31.7768	40.0679	0.334474	0.4307	0.675148	no
Sb01g009130	chromosome_1:7857936-7868309	32.0684	66.1097	1.04371	5e-05	0.000664486	yes
Sb01g009135	chromosome_1:7891453-7891993	0	0	0	1	1	no
Sb01g009140	chromosome_1:7893909-7897658	85.9431	78.5226	-0.130275	0.59	0.792691	no
Sb01g009150	chromosome_1:7898274-7899572	0	0	0	1	1	no
Sb01g009170	chromosome_1:7911786-7925701	59.3903	50.1318	-0.244503	0.3214	0.577838	no
Sb01g009180	chromosome_1:7928221-7929622	5.94426	3.27816	-0.858613	0.044	0.154656	no
Sb01g009190	chromosome_1:7931005-7932207	0.204808	0.185358	-0.143958	1	1	no
Sb01g009200	chromosome_1:7932608-7935846	0.879724	0.329002	-1.41895	0.01535	0.0712743	no
Sb01g009210	chromosome_1:7937252-7939130	0.364292	0.120218	-1.59945	1	1	no
Sb01g009220	chromosome_1:7942180-7945168	54.173	39.209	-0.466391	0.05515	0.181266	no
Sb01g009225	chromosome_1:7950076-7967230	9.68001	10.0857	0.0592257	0.81925	0.919363	no
Sb01g009230	chromosome_1:7975646-7977392	0.16888	0.209785	0.312908	1	1	no
Sb01g009240	chromosome_1:7992066-7994148	0.0578211	0.05302	-0.125058	1	1	no
Sb01g009250	chromosome_1:7994568-7996673	0.100878	0.00850381	-3.56836	1	1	no
Sb01g009260	chromosome_1:8000615-8000921	0.745887	0.307682	-1.27752	1	1	no
Sb01g009270	chromosome_1:8003158-8004598	1.50659	0.904329	-0.736368	0.11145	0.295401	no
Sb01g009280	chromosome_1:8011975-8017672	55.8338	58.6388	0.0707155	0.76555	0.891506	no
Sb01g009290	chromosome_1:8020128-8024991	17.2197	13.7878	-0.320674	0.2173	0.45812	no
Sb01g009300	chromosome_1:8025572-8027689	0.447155	2.92173	2.70797	5e-05	0.000664486	yes
Sb01g009310	chromosome_1:8036683-8039895	3.34798	1.99314	-0.748244	0.0602	0.192857	no
Sb01g009320	chromosome_1:8040620-8041385	1.18607	0.696124	-0.768774	0.2248	0.468111	no
Sb01g009330	chromosome_1:8044881-8046768	0.345398	1.06482	1.62427	0.0079	0.0429022	yes
Sb01g009340	chromosome_1:8064520-8066028	28.7478	16.4413	-0.806123	0.00575	0.0338599	yes
Sb01g009350	chromosome_1:8066605-8069037	22.7475	10.9008	-1.06127	0.00075	0.00663094	yes
Sb01g009360	chromosome_1:8070701-8074071	18.4065	13.5677	-0.440036	0.10425	0.28283	no
Sb01g009370	chromosome_1:8076630-8078997	53.0079	29.1227	-0.864065	0.00135	0.0106913	yes
Sb01g009380	chromosome_1:8087676-8089365	2.25225	1.29444	-0.799033	0.0975	0.269876	no
Sb01g009390	chromosome_1:8090195-8094448	51.348	55.8674	0.121699	0.60845	0.804839	no
Sb01g009400	chromosome_1:8094864-8102353	9.49082	12.581	0.40664	0.1307	0.328845	no
Sb01g009410	chromosome_1:8102611-8105026	2.05297	1.52167	-0.432058	0.3578	0.61194	no
Sb01g009420	chromosome_1:8107316-8109104	3.30182	2.46264	-0.423059	0.21835	0.45906	no
Sb01g009430	chromosome_1:8110608-8114751	41.8722	38.3776	-0.125728	0.6045	0.802465	no
Sb01g009433	chromosome_1:8120707-8121943	0.783766	0.819495	0.0643134	0.89195	0.95415	no
Sb01g009434	chromosome_1:8125142-8128270	8.00562	7.45492	-0.102819	0.76105	0.889203	no
Sb01g009438	chromosome_1:8135567-8137746	12.6746	11.6096	-0.126621	0.68275	0.847679	no
Sb01g009440	chromosome_1:8141147-8142593	0.0746759	0.140964	0.91661	1	1	no
Sb01g009450	chromosome_1:8160817-8162623	1.97446	1.96098	-0.0098852	0.98065	0.99114	no
Sb01g009460	chromosome_1:8186198-8192342	45.5428	29.2853	-0.637046	0.0106	0.0539257	no
Sb01g009470	chromosome_1:8195669-8198306	23.2702	25.5161	0.132928	0.6117	0.807114	no
Sb01g009480	chromosome_1:8222576-8230046	72.8586	58.3332	-0.320781	0.18375	0.410927	no
Sb01g009490	chromosome_1:8231640-8234293	2.75095	2.05576	-0.420263	0.30185	0.558575	no
Sb01g009500	chromosome_1:8235286-8239570	4.71112	4.45972	-0.0791167	0.80185	0.91038	no
Sb01g009510	chromosome_1:8241811-8242447	0.0763476	0	inf	1	1	no
Sb01g009520	chromosome_1:8267568-8273481	85.1411	141.676	0.734673	0.00485	0.0297501	yes
Sb01g009530	chromosome_1:8278028-8280721	40.517	26.0507	-0.637202	0.0084	0.0450889	yes
Sb01g009540	chromosome_1:8290155-8294520	0.024171	0.0325743	0.430458	1	1	no
Sb01g009550	chromosome_1:8295962-8302412	11.021	10.3488	-0.0907988	0.7407	0.878231	no
Sb01g009555	chromosome_1:8304386-8305479	0.0281608	0.0267756	-0.0727698	1	1	no
Sb01g009560	chromosome_1:8308020-8310971	400.874	227.812	-0.815306	0.0167	0.0758913	no
Sb01g009570	chromosome_1:8313969-8316548	217.402	189.317	-0.199559	0.4414	0.683292	no
Sb01g009580	chromosome_1:8323196-8328451	5.76887	9.15257	0.665888	0.03615	0.134771	no
Sb01g009590	chromosome_1:8369243-8371829	119.881	75.051	-0.675661	0.00925	0.0485804	yes
Sb01g009600	chromosome_1:8373762-8377040	93.029	92.3221	-0.0110053	0.96395	0.984267	no
Sb01g009610	chromosome_1:8379574-8383728	48.1922	43.2504	-0.156086	0.5094	0.737911	no
Sb01g009620	chromosome_1:8390280-8390882	36.2712	34.7933	-0.0600164	0.85625	0.937344	no
Sb01g009630	chromosome_1:8395248-8405615	23.9384	25.8042	0.10828	0.6492	0.829451	no
Sb01g009640	chromosome_1:8409586-8411313	0.300535	0.951306	1.66238	0.04405	0.154717	no
Sb01g009650	chromosome_1:8412453-8414089	1.36485	0.748423	-0.866818	0.29025	0.54711	no
Sb01g009660	chromosome_1:8415415-8417062	21.7001	24.3654	0.167133	0.5733	0.782432	no
Sb01g009670	chromosome_1:8447160-8451387	21.7671	10.4243	-1.06221	0.0002	0.00219676	yes
Sb01g009680	chromosome_1:8453482-8457242	3.654	3.23598	-0.175274	0.6309	0.819623	no
Sb01g009685	chromosome_1:8465813-8469369	14.146	10.1052	-0.485299	0.07755	0.230189	no
Sb01g009690	chromosome_1:8473049-8474753	2.06746	0.752936	-1.45726	0.00985	0.0510539	no
Sb01g009700	chromosome_1:8482371-8483178	2.25535	5.38785	1.25636	0.0033	0.022005	yes
Sb01g009710	chromosome_1:8483889-8488828	17.4356	23.2027	0.412257	0.09915	0.27313	no
Sb01g009730	chromosome_1:8502004-8503090	10.3947	5.55982	-0.902736	0.01065	0.0541221	no
Sb01g009740	chromosome_1:8512461-8514141	15.5319	17.4472	0.167755	0.51535	0.742453	no
Sb01g009760	chromosome_1:8537254-8542708	43.3285	56.9635	0.39472	0.10165	0.277601	no
Sb01g009770	chromosome_1:8542793-8545233	17.6003	20.3267	0.207779	0.4123	0.660759	no
Sb01g009780	chromosome_1:8546351-8548489	13.1793	11.1176	-0.245434	0.3584	0.612359	no
Sb01g009790	chromosome_1:8551639-8558210	0.14298	0.108365	-0.399913	1	1	no
Sb01g009800	chromosome_1:8561976-8567673	23.3449	25.4738	0.125907	0.60105	0.800806	no
Sb01g009810	chromosome_1:8570481-8571489	0.0268881	0.0225794	-0.251961	1	1	no
Sb01g009820	chromosome_1:8574101-8574623	88.755	41.222	-1.10641	0.00025	0.00265089	yes
Sb01g009830	chromosome_1:8578131-8580310	0	0	0	1	1	no
Sb01g009840	chromosome_1:8602771-8605993	32.9299	60.2563	0.871713	0.0004	0.00392985	yes
Sb01g009850	chromosome_1:8608740-8610639	1.16128	0.958974	-0.276156	0.5252	0.750017	no
Sb01g009860	chromosome_1:8610821-8633074	32.4425	35.6827	0.137339	0.5896	0.792434	no
Sb01g009870	chromosome_1:8655622-8657270	60.6768	23.7791	-1.35145	5e-05	0.000664486	yes
Sb01g009880	chromosome_1:8668191-8676040	31.5464	24.4825	-0.365728	0.14585	0.355381	no
Sb01g009890	chromosome_1:8705731-8709731	0.619858	0.578794	-0.0988869	0.84505	0.932555	no
Sb01g009900	chromosome_1:8713378-8720739	12.0542	18.7256	0.635468	0.01095	0.0553062	no
Sb01g009910	chromosome_1:8722473-8724215	0	0	0	1	1	no
Sb01g009920	chromosome_1:8729577-8737076	38.1636	114.191	1.58117	5e-05	0.000664486	yes
Sb01g009930	chromosome_1:8754915-8758749	2.19339	5.07211	1.20942	0.00015	0.00172228	yes
Sb01g009933	chromosome_1:8768315-8768591	68.7273	61.6605	-0.156537	0.6398	0.824989	no
Sb01g009936	chromosome_1:8768699-8770309	36.9307	30.2585	-0.287477	0.277	0.532548	no
Sb01g009940	chromosome_1:8770588-8774365	38.7361	33.8501	-0.194519	0.41155	0.660114	no
Sb01g009950	chromosome_1:8780501-8784451	26.6988	18.8106	-0.505226	0.0512	0.171791	no
Sb01g009960	chromosome_1:8786879-8795064	64.8618	46.8218	-0.470191	0.049	0.166647	no
Sb01g009970	chromosome_1:8809751-8811642	26.9593	16.7806	-0.683987	0.037	0.137026	no
Sb01g009980	chromosome_1:8816933-8820745	0.542045	0.423535	-0.355932	0.485	0.719806	no
Sb01g009990	chromosome_1:8823194-8823572	93.4951	274.339	1.553	5e-05	0.000664486	yes
Sb01g010000	chromosome_1:8842029-8844327	0	0	0	1	1	no
Sb01g010010	chromosome_1:8847330-8852042	22.4529	27.3881	0.286643	0.287	0.544008	no
Sb01g010020	chromosome_1:8856723-8857428	0.117465	0.0241168	-2.28412	1	1	no
Sb01g010030	chromosome_1:8879130-8881628	88.6728	79.3482	-0.160294	0.51975	0.745302	no
Sb01g010040	chromosome_1:8883643-8887874	10.1923	11.7921	0.210352	0.4705	0.708305	no
Sb01g010050	chromosome_1:8892568-8895304	69.2324	59.7904	-0.211533	0.37205	0.62439	no
Sb01g010060	chromosome_1:8897956-8904628	26.3149	34.0948	0.373673	0.12395	0.316815	no
Sb01g010070	chromosome_1:8909040-8916433	59.0622	54.0373	-0.12828	0.618	0.811761	no
Sb01g010080	chromosome_1:8933436-8933706	3.13433	2.36465	-0.406533	0.588	0.79146	no
Sb01g010090	chromosome_1:8933967-8938545	42.379	17.8125	-1.25046	5e-05	0.000664486	yes
Sb01g010100	chromosome_1:8945581-8947622	12.286	15.2764	0.314295	0.30175	0.558575	no
Sb01g010110	chromosome_1:8954613-8958780	27.9256	13.9267	-1.00374	0.0002	0.00219676	yes
Sb01g010120	chromosome_1:8969019-8972195	1.89685	1.0296	-0.881524	0.02645	0.107378	no
Sb01g010130	chromosome_1:8973846-8985124	32.5196	34.3846	0.0804524	0.7283	0.873123	no
Sb01g010136	chromosome_1:8990046-8994377	15.707	16.7743	0.0948437	0.71425	0.865734	no
Sb01g010150	chromosome_1:9003550-9007937	64.3281	90.994	0.500323	0.0358	0.133808	no
Sb01g010160	chromosome_1:9018336-9019025	0.98433	0.737545	-0.416411	0.5146	0.742264	no
Sb01g010165	chromosome_1:9031251-9033645	15.0773	12.5477	-0.26495	0.5226	0.747567	no
Sb01g010170	chromosome_1:9036468-9041000	12.8802	24.9997	0.956752	0.00015	0.00172228	yes
Sb01g010180	chromosome_1:9051910-9052891	0	0	0	1	1	no
Sb01g010190	chromosome_1:9055933-9061685	16.1991	23.8545	0.558349	0.0201	0.08729	no
Sb01g010200	chromosome_1:9066623-9067634	0	0	0	1	1	no
Sb01g010210	chromosome_1:9071451-9075197	64.914	65.6719	0.0167473	0.9454	0.97624	no
Sb01g010220	chromosome_1:9075761-9076612	0.865936	0.425691	-1.02445	0.1385	0.342303	no
Sb01g010230	chromosome_1:9077413-9078177	0.62204	0.347659	-0.839335	1	1	no
Sb01g010240	chromosome_1:9078365-9085255	49.277	79.9529	0.698234	0.00445	0.0279003	yes
Sb01g010250	chromosome_1:9086683-9091468	38.3136	57.4278	0.583891	0.0177	0.0793533	no
Sb01g010260	chromosome_1:9098240-9101892	4.91238	3.28283	-0.581481	0.049	0.166647	no
Sb01g010270	chromosome_1:9110890-9113720	140.272	77.5696	-0.854663	0.0004	0.00392985	yes
Sb01g010280	chromosome_1:9114381-9120676	134.602	178.495	0.407188	0.12365	0.316346	no
Sb01g010290	chromosome_1:9132397-9135788	33.3508	29.1898	-0.192259	0.4325	0.676931	no
Sb01g010300	chromosome_1:9141176-9146276	58.8448	57.9706	-0.0215954	0.92955	0.968566	no
Sb01g010310	chromosome_1:9149501-9152265	5.67693	5.64322	-0.00859107	0.979	0.990734	no
Sb01g010320	chromosome_1:9153353-9154994	0.13206	0.147794	0.1624	1	1	no
Sb01g010325	chromosome_1:9157530-9159463	0.0406263	0.051531	0.343028	1	1	no
Sb01g010330	chromosome_1:9166090-9175649	27.435	27.9275	0.0256691	0.912	0.962316	no
Sb01g010350	chromosome_1:9181647-9183149	22.2042	22.3055	0.00656268	0.9781	0.990249	no
Sb01g010360	chromosome_1:9186632-9188845	19.2055	19.727	0.0386492	0.9047	0.959947	no
Sb01g010370	chromosome_1:9191166-9192919	18.9248	14.4357	-0.390639	0.17625	0.400906	no
Sb01g010380	chromosome_1:9195523-9197113	1.04099	1.2789	0.29695	0.48895	0.722675	no
Sb01g010390	chromosome_1:9202512-9207356	72.5762	76.8076	0.081752	0.7516	0.884693	no
Sb01g010400	chromosome_1:9208467-9216528	3.14577	3.42767	0.123813	0.7288	0.873447	no
Sb01g010410	chromosome_1:9223675-9242939	34.8633	32.1373	-0.117463	0.641	0.825472	no
Sb01g010420	chromosome_1:9244437-9245891	23.4698	29.219	0.316101	0.2274	0.471303	no
Sb01g010430	chromosome_1:9249829-9257929	29.5237	41.0242	0.474604	0.04505	0.157154	no
Sb01g010440	chromosome_1:9262971-9265023	28.0762	27.8719	-0.0105329	0.97	0.987048	no
Sb01g010450	chromosome_1:9274375-9275918	47.4769	27.1943	-0.803919	0.00255	0.0179028	yes
Sb01g010460	chromosome_1:9277163-9279463	0.354666	0.146909	-1.27154	1	1	no
Sb01g010470	chromosome_1:9282584-9286115	3.58321	3.52458	-0.0237999	0.95935	0.982104	no
Sb01g010480	chromosome_1:9287454-9290053	2.41849	2.84755	0.235616	0.5998	0.800309	no
Sb01g010490	chromosome_1:9293832-9295424	115.65	113.674	-0.0248624	0.92015	0.965742	no
Sb01g010500	chromosome_1:9307658-9308657	211.075	619.188	1.55262	5e-05	0.000664486	yes
Sb01g010510	chromosome_1:9311548-9312372	68.1507	301.214	2.14399	5e-05	0.000664486	yes
Sb01g010520	chromosome_1:9314106-9314631	0.113031	0	inf	1	1	no
Sb01g010530	chromosome_1:9318037-9322043	27.3445	32.3166	0.241027	0.31135	0.567561	no
Sb01g010540	chromosome_1:9322350-9325748	76.1985	104.727	0.458794	0.07155	0.218142	no
Sb01g010550	chromosome_1:9328213-9329520	0.330152	0.135197	-1.28806	1	1	no
Sb01g010560	chromosome_1:9330266-9334354	7.00757	7.26182	0.0514163	0.85425	0.93618	no
Sb01g010570	chromosome_1:9336137-9337268	38.2804	17.7356	-1.10996	0.0001	0.00121581	yes
Sb01g010580	chromosome_1:9354678-9359739	30.5144	18.0495	-0.757529	0.0026	0.0181732	yes
Sb01g010590	chromosome_1:9361873-9364490	19.0338	16.355	-0.218829	0.3716	0.623856	no
Sb01g010600	chromosome_1:9366242-9367419	24.4908	22.935	-0.0946893	0.7242	0.871398	no
Sb01g010610	chromosome_1:9367421-9371701	90.8034	40.7264	-1.15678	5e-05	0.000664486	yes
Sb01g010620	chromosome_1:9373459-9375040	3.54998	2.39056	-0.570462	0.113	0.297895	no
Sb01g010630	chromosome_1:9377447-9380991	38.6148	35.6594	-0.114874	0.6382	0.823933	no
Sb01g010640	chromosome_1:9381816-9382685	25.8582	19.9346	-0.375348	0.25065	0.501326	no
Sb01g010650	chromosome_1:9389668-9402483	18.795	23.4269	0.317819	0.18935	0.418961	no
Sb01g010660	chromosome_1:9419974-9422628	131.493	55.3109	-1.24935	5e-05	0.000664486	yes
Sb01g010670	chromosome_1:9454426-9457360	82.2095	66.8049	-0.299351	0.24905	0.499336	no
Sb01g010680	chromosome_1:9471684-9478938	50.0691	54.0634	0.110732	0.6481	0.828938	no
Sb01g010690	chromosome_1:9506056-9507199	0	0	0	1	1	no
Sb01g010700	chromosome_1:9540935-9543021	4.64568	2.92267	-0.6686	0.0418	0.149187	no
Sb01g010710	chromosome_1:9588080-9592109	34.9427	15.1141	-1.20909	5e-05	0.000664486	yes
Sb01g010720	chromosome_1:9611990-9622431	31.3665	36.493	0.218396	0.3611	0.614815	no
Sb01g010730	chromosome_1:9645371-9650086	1.83811	1.8174	-0.0163435	0.9629	0.983877	no
Sb01g010740	chromosome_1:9651113-9656511	5.95063	5.6859	-0.0656549	0.8308	0.92538	no
Sb01g010750	chromosome_1:9656781-9659493	12.1523	9.36652	-0.375642	0.2009	0.435237	no
Sb01g010760	chromosome_1:9660096-9661815	72.7747	54.611	-0.414244	0.09685	0.268665	no
Sb01g010770	chromosome_1:9665615-9669615	36.9518	30.76	-0.264592	0.28245	0.539274	no
Sb01g010780	chromosome_1:9688544-9689797	0	0	0	1	1	no
Sb01g010790	chromosome_1:9689981-9693135	0	0	0	1	1	no
Sb01g010800	chromosome_1:9697909-9703218	39.1358	25.5309	-0.616243	0.0098	0.0508641	no
Sb01g010810	chromosome_1:9705908-9711243	20.8029	11.3041	-0.879942	0.00045	0.00434245	yes
Sb01g010820	chromosome_1:9715142-9720702	57.0331	64.0927	0.16836	0.48985	0.723386	no
Sb01g010825	chromosome_1:9721345-9725643	18.7246	13.0928	-0.516157	0.0473	0.162613	no
Sb01g010830	chromosome_1:9726511-9730028	7.29625	9.39308	0.364443	0.19315	0.424463	no
Sb01g010840	chromosome_1:9731552-9735142	49.2342	11.2288	-2.13245	5e-05	0.000664486	yes
Sb01g010850	chromosome_1:9747580-9748240	0.842023	0.315485	-1.41629	0.07285	0.221147	no
Sb01g010860	chromosome_1:9748543-9751370	19.4106	20.5744	0.0840053	0.73145	0.874614	no
Sb01g010870	chromosome_1:9754467-9760300	7.84321	7.57338	-0.0505062	0.8654	0.941232	no
Sb01g010880	chromosome_1:9772397-9773027	3.55968	0.281742	-3.6593	0.0021	0.0152801	yes
Sb01g010900	chromosome_1:9780440-9781820	0	0	0	1	1	no
Sb01g010910	chromosome_1:9785517-9788960	61.2104	59.623	-0.0379073	0.87055	0.944073	no
Sb01g010920	chromosome_1:9791277-9796261	33.766	50.1376	0.570321	0.018	0.0803757	no
Sb01g010930	chromosome_1:9822383-9827452	61.652	61.9107	0.00604251	0.98	0.990949	no
Sb01g010940	chromosome_1:9828062-9831002	31.2603	33.0626	0.0808661	0.7441	0.880229	no
Sb01g010950	chromosome_1:9832301-9832808	9.89965	10.1598	0.03742	0.9208	0.965742	no
Sb01g010960	chromosome_1:9834265-9835397	10.5752	11.2664	0.0913361	0.75295	0.885514	no
Sb01g010970	chromosome_1:9836572-9837450	147.299	91.4896	-0.687071	0.0113	0.0566521	no
Sb01g010975	chromosome_1:9840632-9842888	1.4128	0.669146	-1.07816	0.01135	0.0568428	no
Sb01g010980	chromosome_1:9843227-9845381	11.231	8.75813	-0.358787	0.3295	0.586241	no
Sb01g010990	chromosome_1:9853848-9857467	129.913	99.5339	-0.384282	0.1342	0.334549	no
Sb01g011000	chromosome_1:9858442-9861339	88.7569	7.26562	-3.6107	5e-05	0.000664486	yes
Sb01g011010	chromosome_1:9862199-9872886	32.3855	27.9035	-0.2149	0.35995	0.613627	no
Sb01g011020	chromosome_1:9883624-9886673	0.939887	1.08127	0.202163	0.67025	0.84159	no
Sb01g011025	chromosome_1:9902951-9908713	7.13079	6.57917	-0.116156	0.64655	0.828238	no
Sb01g011030	chromosome_1:9916988-9920932	1.23026	4.60252	1.90346	5e-05	0.000664486	yes
Sb01g011040	chromosome_1:9923146-9930173	475.661	119.446	-1.99358	5e-05	0.000664486	yes
Sb01g011050	chromosome_1:9936791-9941610	196.188	557.334	1.5063	0.00045	0.00434245	yes
Sb01g011060	chromosome_1:9949683-9953070	71.8351	48.0211	-0.581021	0.0162	0.0742947	no
Sb01g011070	chromosome_1:9953469-9955848	49.5345	40.64	-0.285533	0.26675	0.520482	no
Sb01g011080	chromosome_1:9956528-9959881	26.6255	17.4079	-0.613069	0.01365	0.0651161	no
Sb01g011090	chromosome_1:9962024-9966156	1.89725	3.31532	0.805235	0.026	0.106004	no
Sb01g011100	chromosome_1:9966805-9973410	72.1229	67.0216	-0.105831	0.66655	0.839977	no
Sb01g011110	chromosome_1:9980549-9984131	0.150407	0.0584104	-1.36458	1	1	no
Sb01g011120	chromosome_1:9985105-9987502	0.044595	0	inf	1	1	no
Sb01g011130	chromosome_1:9989214-9990606	0	0	0	1	1	no
Sb01g011135	chromosome_1:9991857-9992349	29.4144	28.3114	-0.0551401	0.8616	0.939087	no
Sb01g011140	chromosome_1:9992542-9996304	34.7223	33.8085	-0.0384763	0.87515	0.946414	no
Sb01g011150	chromosome_1:10009062-10012269	49.2084	32.5495	-0.59627	0.01385	0.0658386	no
Sb01g011160	chromosome_1:10022754-10025534	39.1132	31.0647	-0.33238	0.20295	0.437682	no
Sb01g011170	chromosome_1:10029306-10033610	12.3385	14.6218	0.244952	0.35785	0.61197	no
Sb01g011180	chromosome_1:10048912-10050241	0.0552146	0	inf	1	1	no
Sb01g011190	chromosome_1:10061231-10062941	0	0	0	1	1	no
Sb01g011220	chromosome_1:10087963-10094537	115.336	76.3821	-0.594537	0.01665	0.0757366	no
Sb01g011225	chromosome_1:10103653-10104025	1.66913	1.69951	0.026022	0.9536	0.979543	no
Sb01g011230	chromosome_1:10105087-10108837	44.1073	30.9043	-0.513209	0.04155	0.148658	no
Sb01g011240	chromosome_1:10113448-10114411	34.4544	29.6402	-0.217135	0.55865	0.773274	no
Sb01g011250	chromosome_1:10125683-10128391	44.1037	39.6964	-0.151893	0.5296	0.753368	no
Sb01g011260	chromosome_1:10128607-10131396	91.8861	100.136	0.124043	0.59945	0.800011	no
Sb01g011270	chromosome_1:10136363-10136986	0.189059	0.139504	-0.438534	1	1	no
Sb01g011280	chromosome_1:10137616-10141747	11.7705	7.96576	-0.563286	0.0541	0.178929	no
Sb01g011290	chromosome_1:10144381-10145397	0.675199	1.45221	1.10487	0.04145	0.148356	no
Sb01g011310	chromosome_1:10165305-10172213	215.597	133.966	-0.686465	0.0103	0.0528097	no
Sb01g011320	chromosome_1:10182180-10183122	0	0	0	1	1	no
Sb01g011330	chromosome_1:10186790-10187135	14.5003	14.8636	0.0356969	0.9288	0.968099	no
Sb01g011340	chromosome_1:10190137-10193131	28.2279	28.0228	-0.0105178	0.9731	0.988032	no
Sb01g011350	chromosome_1:10197450-10198569	4.75132	5.71103	0.265422	0.44575	0.687225	no
Sb01g011360	chromosome_1:10198931-10202222	0.174292	0.138857	-0.327907	1	1	no
Sb01g011370	chromosome_1:10219730-10220892	0.0786463	0	inf	1	1	no
Sb01g011380	chromosome_1:10222759-10223713	0	0	0	1	1	no
Sb01g011385	chromosome_1:10225091-10226165	0	0	0	1	1	no
Sb01g011390	chromosome_1:10226523-10228282	0	0	0	1	1	no
Sb01g011400	chromosome_1:10231467-10234430	12.7971	42.3241	1.72566	5e-05	0.000664486	yes
Sb01g011410	chromosome_1:10235008-10237916	10.6603	11.8376	0.151133	0.60355	0.802045	no
Sb01g011420	chromosome_1:10248750-10254379	25.6638	28.6819	0.160405	0.50365	0.733049	no
Sb01g011430	chromosome_1:10258206-10259590	117.05	137.687	0.234271	0.4617	0.700483	no
Sb01g011440	chromosome_1:10263468-10267327	122.732	199.236	0.698965	0.00465	0.0288306	yes
Sb01g011450	chromosome_1:10280487-10284822	0.0246403	0.0542411	1.13837	1	1	no
Sb01g011460	chromosome_1:10293930-10297227	2.41226	4.09387	0.76308	0.0378	0.139228	no
Sb01g011470	chromosome_1:10298592-10299429	0	0	0	1	1	no
Sb01g011480	chromosome_1:10311266-10321403	0.698373	1.59765	1.19388	0.0146	0.0686478	no
Sb01g011490	chromosome_1:10323503-10328777	5.07387	4.48759	-0.177147	0.56105	0.774451	no
Sb01g011500	chromosome_1:10333502-10334467	20.5939	7.87346	-1.38714	5e-05	0.000664486	yes
Sb01g011510	chromosome_1:10334850-10337976	1.29586	1.03969	-0.317755	0.3942	0.643702	no
Sb01g011520	chromosome_1:10339835-10345427	23.3853	45.6703	0.965653	5e-05	0.000664486	yes
Sb01g011530	chromosome_1:10369345-10371273	119.769	117.182	-0.0315039	0.90035	0.957902	no
Sb01g011540	chromosome_1:10373425-10376786	12.3477	18.8325	0.608979	0.03665	0.136021	no
Sb01g011550	chromosome_1:10380568-10386678	47.4063	44.4367	-0.093327	0.69665	0.855541	no
Sb01g011560	chromosome_1:10387273-10391855	14.3673	9.2103	-0.64147	0.0176	0.079073	no
Sb01g011570	chromosome_1:10398524-10401645	30.6932	32.3265	0.0747991	0.7659	0.891524	no
Sb01g011580	chromosome_1:10402212-10406484	52.5459	51.6987	-0.0234525	0.9223	0.96626	no
Sb01g011590	chromosome_1:10409989-10416003	0.00795253	0.0251073	1.65862	1	1	no
Sb01g011600	chromosome_1:10423968-10428278	7.58385	5.53312	-0.454838	0.09125	0.258801	no
Sb01g011610	chromosome_1:10430259-10439085	47.3554	66.7322	0.494854	0.03955	0.143668	no
Sb01g011620	chromosome_1:10447305-10471214	9.49869	9.42504	-0.0112298	0.96165	0.983236	no
Sb01g011630	chromosome_1:10484677-10488479	15.7946	3.89327	-2.02037	5e-05	0.000664486	yes
Sb01g011640	chromosome_1:10491840-10498018	34.2588	32.1634	-0.0910573	0.7065	0.861343	no
Sb01g011650	chromosome_1:10500607-10502825	20.9819	15.3262	-0.453143	0.0937	0.263155	no
Sb01g011660	chromosome_1:10504897-10505998	0.219953	0	inf	1	1	no
Sb01g011670	chromosome_1:10508816-10510398	0.016352	0	inf	1	1	no
Sb01g011693	chromosome_1:10550299-10554830	0	0	0	1	1	no
Sb01g011700	chromosome_1:10583347-10589889	90.702	48.4726	-0.903964	0.00035	0.00351313	yes
Sb01g011710	chromosome_1:10590197-10595573	26.8013	10.2885	-1.38126	5e-05	0.000664486	yes
Sb01g011720	chromosome_1:10598099-10601702	91.5188	85.2892	-0.101704	0.67455	0.843898	no
Sb01g011730	chromosome_1:10607543-10608037	22.2259	29.4116	0.404141	0.2974	0.554316	no
Sb01g011740	chromosome_1:10623059-10626499	207.025	226.861	0.132004	0.5773	0.784801	no
Sb01g011750	chromosome_1:10629874-10633877	43.0523	10.2426	-2.07151	5e-05	0.000664486	yes
Sb01g011760	chromosome_1:10651574-10653279	2.30179	2.75512	0.259358	0.5189	0.744911	no
Sb01g011770	chromosome_1:10654055-10657380	25.1315	20.3079	-0.307454	0.357	0.611398	no
Sb01g011780	chromosome_1:10661138-10664611	12.4794	37.6203	1.59197	5e-05	0.000664486	yes
Sb01g011790	chromosome_1:10664877-10667538	1.47577	1.04945	-0.491831	0.21695	0.457839	no
Sb01g011800	chromosome_1:10669060-10670538	0.0120105	0	inf	1	1	no
Sb01g011810	chromosome_1:10671539-10677057	41.7916	20.9941	-0.993232	0.0001	0.00121581	yes
Sb01g011820	chromosome_1:10678280-10680347	0.548085	0.419203	-0.386754	1	1	no
Sb01g011830	chromosome_1:10681136-10686834	8.99087	4.74326	-0.92258	0.0038	0.0246384	yes
Sb01g011840	chromosome_1:10689673-10694076	23.6193	14.8299	-0.671456	0.0127	0.0616686	no
Sb01g011845	chromosome_1:10695998-10704819	8.0006	7.24189	-0.143743	0.5702	0.780332	no
Sb01g011850	chromosome_1:10705124-10709131	0.0139908	0.0617181	2.14122	1	1	no
Sb01g011860	chromosome_1:10732322-10733705	0	0	0	1	1	no
Sb01g011870	chromosome_1:10761649-10768577	0	0	0	1	1	no
Sb01g011880	chromosome_1:10774346-10780713	0	0	0	1	1	no
Sb01g011890	chromosome_1:10812798-10814742	1.41967	1.23961	-0.195673	0.6374	0.823516	no
Sb01g011900	chromosome_1:10818948-10819986	0.239131	0.144783	-0.723912	1	1	no
Sb01g011910	chromosome_1:10824354-10829198	41.6004	44.3029	0.0908028	0.7063	0.86121	no
Sb01g011920	chromosome_1:10830922-10837832	15.0509	24.6602	0.712337	0.0046	0.0285953	yes
Sb01g011930	chromosome_1:10840690-10845055	44.5692	40.2152	-0.148304	0.5422	0.762211	no
Sb01g011940	chromosome_1:10847648-10850752	38.1153	50.6426	0.409982	0.10865	0.29033	no
Sb01g011950	chromosome_1:10851354-10877699	15.0956	21.2502	0.493353	0.0403	0.145668	no
Sb01g011960	chromosome_1:10896946-10902344	55.7757	76.1872	0.449911	0.0635	0.200988	no
Sb01g011970	chromosome_1:10906730-10908103	0	0	0	1	1	no
Sb01g011980	chromosome_1:10917719-10919586	8.68591	9.25653	0.0917942	0.8353	0.92778	no
Sb01g012000	chromosome_1:10924503-10931084	11.839	4.31518	-1.45606	5e-05	0.000664486	yes
Sb01g012010	chromosome_1:10938190-10943912	0.388109	0.147716	-1.39363	1	1	no
Sb01g012020	chromosome_1:10946219-10951295	9.63759	4.85092	-0.990413	0.0014	0.0110002	yes
Sb01g012030	chromosome_1:10955427-10956409	0	0	0	1	1	no
Sb01g012040	chromosome_1:10959622-10966324	1.47689	0.785458	-0.910955	0.04245	0.150911	no
Sb01g012050	chromosome_1:10979378-10984012	48.0332	26.2377	-0.872391	0.0008	0.00696917	yes
Sb01g012060	chromosome_1:10990390-10991637	14.8243	22.5182	0.603132	0.0257	0.105006	no
Sb01g012070	chromosome_1:11003525-11006007	49.3695	47.0226	-0.070263	0.768	0.892218	no
Sb01g012080	chromosome_1:11012280-11017646	14.9957	15.4131	0.0396125	0.8737	0.945761	no
Sb01g012090	chromosome_1:11028495-11028864	0	0	0	1	1	no
Sb01g012100	chromosome_1:11045081-11045903	28.7878	91.9354	1.67516	5e-05	0.000664486	yes
Sb01g012110	chromosome_1:11048274-11049215	8.02946	9.98143	0.313944	0.34245	0.599564	no
Sb01g012120	chromosome_1:11052224-11055621	1.53996	1.04154	-0.564171	0.31285	0.569475	no
Sb01g012130	chromosome_1:11073903-11074329	20.3089	4.91133	-2.04793	5e-05	0.000664486	yes
Sb01g012140	chromosome_1:11084758-11085184	0.30586	0.162061	-0.916329	1	1	no
Sb01g012150	chromosome_1:11109375-11111026	35.2715	6.9018	-2.35346	5e-05	0.000664486	yes
Sb01g012160	chromosome_1:11129940-11130477	0.167864	0.352219	1.06918	1	1	no
Sb01g012170	chromosome_1:11141178-11143876	3.06407	1.06202	-1.52864	0.0007	0.00626766	yes
Sb01g012180	chromosome_1:11154151-11159514	13.2964	12.6854	-0.0678699	0.7939	0.90623	no
Sb01g012190	chromosome_1:11178486-11186045	0.527709	0.958631	0.861233	0.05425	0.179145	no
Sb01g012195	chromosome_1:11188493-11188718	102.623	103.869	0.0174198	0.95895	0.981854	no
Sb01g012200	chromosome_1:11212187-11217178	52.9665	64.3226	0.280244	0.23995	0.487003	no
Sb01g012210	chromosome_1:11219753-11222687	0.00651845	0.0200538	1.62127	1	1	no
Sb01g012220	chromosome_1:11227644-11228122	0.0939055	0.252774	1.42856	1	1	no
Sb01g012230	chromosome_1:11244032-11246659	0.131891	0.346414	1.39315	1	1	no
Sb01g012240	chromosome_1:11249511-11254055	3.42999	2.59756	-0.401049	0.2535	0.505271	no
Sb01g012250	chromosome_1:11259303-11262053	0	0	0	1	1	no
Sb01g012260	chromosome_1:11287511-11290825	0	0	0	1	1	no
Sb01g012280	chromosome_1:11344207-11345259	0.0208953	0.0803833	1.94372	1	1	no
Sb01g012290	chromosome_1:11357826-11360752	9.52309	9.33642	-0.0285613	0.92845	0.968099	no
Sb01g012300	chromosome_1:11362383-11363490	1124.03	2538.09	1.17506	0.0011	0.00905117	yes
Sb01g012310	chromosome_1:11375470-11378660	8.08376	5.6644	-0.513103	0.0775	0.230113	no
Sb01g012320	chromosome_1:11399159-11400851	19.2893	26.8592	0.477614	0.05795	0.187803	no
Sb01g012330	chromosome_1:11404704-11407150	10.4332	12.909	0.307198	0.29615	0.553017	no
Sb01g012340	chromosome_1:11412470-11415802	23.9508	9.71395	-1.30195	5e-05	0.000664486	yes
Sb01g012350	chromosome_1:11422196-11423294	0.26628	0.0406269	-2.71244	1	1	no
Sb01g012370	chromosome_1:11427494-11433733	31.8131	41.5917	0.386673	0.10575	0.285391	no
Sb01g012380	chromosome_1:11437048-11439968	34.8148	31.6122	-0.13922	0.56845	0.779341	no
Sb01g012390	chromosome_1:11446057-11447202	45.0658	43.5491	-0.0493891	0.89235	0.954255	no
Sb01g012400	chromosome_1:11450788-11451874	0.447137	0.739872	0.726556	0.20005	0.43399	no
Sb01g012410	chromosome_1:11455013-11456575	0.031248	0.0180225	-0.793967	1	1	no
Sb01g012420	chromosome_1:11460635-11462061	0	0	0	1	1	no
Sb01g012430	chromosome_1:11475421-11479874	1.58334	0.422394	-1.90631	0.00175	0.0131621	yes
Sb01g012440	chromosome_1:11482661-11483872	0	0	0	1	1	no
Sb01g012450	chromosome_1:11489254-11493082	33.0852	45.8086	0.469431	0.07025	0.215807	no
Sb01g012460	chromosome_1:11494359-11494929	4.18711	3.47811	-0.26765	0.55565	0.771128	no
Sb01g012470	chromosome_1:11506073-11510500	15.8085	12.4701	-0.342234	0.21455	0.454188	no
Sb01g012480	chromosome_1:11510730-11514690	129.437	117.821	-0.135649	0.56735	0.77852	no
Sb01g012490	chromosome_1:11525800-11526983	0	0	0	1	1	no
Sb01g012500	chromosome_1:11532854-11537158	48.8909	51.1628	0.0655295	0.7833	0.900463	no
Sb01g012510	chromosome_1:11537670-11541177	10.5616	10.2656	-0.0410048	0.8645	0.94052	no
Sb01g012520	chromosome_1:11542914-11544207	1.94396	1.81941	-0.0955254	0.83695	0.928582	no
Sb01g012530	chromosome_1:11550615-11552523	0	0	0	1	1	no
Sb01g012550	chromosome_1:11573447-11577713	11.9324	13.2434	0.150397	0.6128	0.80778	no
Sb01g012560	chromosome_1:11579900-11580248	1.51706	2.09532	0.46589	0.51215	0.739919	no
Sb01g012570	chromosome_1:11604754-11607763	11.0304	12.0446	0.126892	0.6676	0.840555	no
Sb01g012580	chromosome_1:11609755-11610666	2.99448	4.14376	0.468635	0.2826	0.539274	no
Sb01g012590	chromosome_1:11610979-11611729	0.317818	1.4223	2.16196	0.00655	0.0373771	yes
Sb01g012610	chromosome_1:11618855-11622800	10.1048	13.7058	0.439748	0.1097	0.292231	no
Sb01g012620	chromosome_1:11623000-11623904	0.0419507	0.3381	3.01068	1	1	no
Sb01g012630	chromosome_1:11627411-11628237	0	0.058313	inf	1	1	no
Sb01g012640	chromosome_1:11631882-11634199	0.0226598	0.034247	0.59584	1	1	no
Sb01g012650	chromosome_1:11635127-11640213	13.738	16.4655	0.261278	0.28905	0.545824	no
Sb01g012660	chromosome_1:11645236-11646322	0.200304	0.2637	0.396705	1	1	no
Sb01g012670	chromosome_1:11649231-11652294	2.4651	1.34257	-0.876647	0.03385	0.128672	no
Sb01g012680	chromosome_1:11668932-11677301	56.7582	60.0784	0.0820176	0.7319	0.874623	no
Sb01g012690	chromosome_1:11681608-11687148	27.1175	31.6915	0.224873	0.3709	0.623426	no
Sb01g012700	chromosome_1:11690230-11691169	1.07196	1.0639	-0.0108798	0.9783	0.990393	no
Sb01g012706	chromosome_1:11693951-11694311	0.371401	0.340934	-0.123487	1	1	no
Sb01g012710	chromosome_1:11697028-11698183	13.1325	12.2683	-0.0982094	0.729	0.873521	no
Sb01g012730	chromosome_1:11709666-11710947	6.29127	4.09395	-0.619858	0.06855	0.212267	no
Sb01g012740	chromosome_1:11730336-11733690	81.7371	72.8144	-0.166769	0.5243	0.749209	no
Sb01g012750	chromosome_1:11768126-11769895	0	0	0	1	1	no
Sb01g012760	chromosome_1:11776406-11778269	15.3148	13.4108	-0.191534	0.4899	0.723403	no
Sb01g012770	chromosome_1:11779835-11780255	3.06142	2.66853	-0.19816	0.792	0.905041	no
Sb01g012780	chromosome_1:11790358-11790673	24.7033	29.6897	0.265257	0.5018	0.731983	no
Sb01g012790	chromosome_1:11824574-11832198	37.9051	41.4184	0.127877	0.6009	0.800806	no
Sb01g012800	chromosome_1:11834617-11837872	1.2041	1.57484	0.387254	0.36715	0.620278	no
Sb01g012810	chromosome_1:11838515-11840611	0.11797	0.092987	-0.343313	1	1	no
Sb01g012820	chromosome_1:11846938-11850810	77.141	74.0907	-0.0582053	0.80715	0.913014	no
Sb01g012830	chromosome_1:11852608-11856778	41.686	41.5959	-0.00312194	0.99	0.994872	no
Sb01g012840	chromosome_1:11857894-11860557	47.7425	49.2648	0.0452832	0.85935	0.93825	no
Sb01g012850	chromosome_1:11860830-11861280	13.5677	14.3362	0.0794898	0.8298	0.924808	no
Sb01g012852	chromosome_1:11891696-11892731	0	0.0291458	inf	1	1	no
Sb01g012860	chromosome_1:11929478-11932709	0	0.0322918	inf	1	1	no
Sb01g012870	chromosome_1:11944440-11945284	0.356022	1.34742	1.92016	1	1	no
Sb01g012880	chromosome_1:11946165-11951075	12.0686	10.8733	-0.150469	0.58155	0.787579	no
Sb01g012890	chromosome_1:11953279-11957029	20.8943	8.9725	-1.21953	5e-05	0.000664486	yes
Sb01g012900	chromosome_1:11957670-11960587	3.05496	7.86106	1.36357	0.00015	0.00172228	yes
Sb01g012910	chromosome_1:11968708-11970895	1.99628	3.02346	0.598887	0.08875	0.254139	no
Sb01g012920	chromosome_1:11976419-11979479	21.8931	22.8256	0.0601773	0.8232	0.921454	no
Sb01g012930	chromosome_1:11980897-11982237	0.538888	0.593842	0.140094	0.81785	0.91915	no
Sb01g012940	chromosome_1:11982976-11983779	117.9	104.104	-0.179539	0.4566	0.696382	no
Sb01g012950	chromosome_1:11986554-11987405	0.266644	0.759736	1.51059	0.05785	0.187704	no
Sb01g012960	chromosome_1:11987497-11992902	85.0333	0	0	1	1	no
Sb01g012970	chromosome_1:11996540-12002173	5.3153	5.46149	0.039144	0.8818	0.949765	no
Sb01g012976	chromosome_1:12011881-12013664	0	0	0	1	1	no
Sb01g012980	chromosome_1:12014562-12015729	0	0	0	1	1	no
Sb01g012990	chromosome_1:12017412-12019086	0.0847715	0.164285	0.95455	1	1	no
Sb01g013000	chromosome_1:12028505-12029337	2222.43	2837.54	0.352507	0.3105	0.566664	no
Sb01g013010	chromosome_1:12033663-12035739	16.006	11.5066	-0.476149	0.20845	0.445646	no
Sb01g013020	chromosome_1:12038066-12041591	56.6083	66.6099	0.234723	0.3307	0.58788	no
Sb01g013030	chromosome_1:12044540-12047433	2.04949	1.68559	-0.28201	0.53515	0.75787	no
Sb01g013040	chromosome_1:12064427-12067484	0.867023	0.844541	-0.0379029	0.92335	0.966827	no
Sb01g013060	chromosome_1:12079733-12082168	8.40951	11.1141	0.4023	0.1297	0.327109	no
Sb01g013070	chromosome_1:12085999-12087287	0.0189406	0.018009	-0.0727698	1	1	no
Sb01g013075	chromosome_1:12097845-12098793	0	0	0	1	1	no
Sb01g013080	chromosome_1:12109924-12117727	15.3803	8.45985	-0.862378	0.00195	0.0143871	yes
Sb01g013090	chromosome_1:12120927-12126428	4.31463	6.72992	0.641353	0.03615	0.134771	no
Sb01g013100	chromosome_1:12135529-12140561	3.34703	4.48746	0.423017	0.1707	0.393132	no
Sb01g013110	chromosome_1:12143304-12153428	19.6901	24.4622	0.313085	0.19535	0.427752	no
Sb01g013120	chromosome_1:12156970-12160156	2.33847	0.606962	-1.94589	5e-05	0.000664486	yes
Sb01g013130	chromosome_1:12166453-12168784	0.852922	0.57342	-0.572822	0.25935	0.512352	no
Sb01g013150	chromosome_1:12173387-12175066	87.8746	63.2834	-0.473618	0.05525	0.1815	no
Sb01g013160	chromosome_1:12183888-12187720	4.84879	7.14362	0.559029	0.0707	0.216698	no
Sb01g013170	chromosome_1:12190145-12196701	14.0585	18.0037	0.356847	0.1581	0.374094	no
Sb01g013180	chromosome_1:12197241-12199697	25.2917	14.7498	-0.777969	0.00665	0.0377436	yes
Sb01g013190	chromosome_1:12202742-12205064	10.2822	5.64589	-0.864869	0.01815	0.0808934	no
Sb01g013200	chromosome_1:12206134-12209704	10.2588	22.1256	1.10885	5e-05	0.000664486	yes
Sb01g013210	chromosome_1:12221655-12224991	9.11496	7.81641	-0.221729	0.38625	0.636853	no
Sb01g013215	chromosome_1:12227358-12233648	7.97631	9.45353	0.245133	0.35225	0.607646	no
Sb01g013220	chromosome_1:12239088-12241521	0	0	0	1	1	no
Sb01g013225	chromosome_1:12242571-12246704	0	0	0	1	1	no
Sb01g013240	chromosome_1:12269555-12271865	0	0.00863869	inf	1	1	no
Sb01g013260	chromosome_1:12281368-12282497	0	0	0	1	1	no
Sb01g013270	chromosome_1:12285544-12287480	0.108067	0.511057	2.24155	1	1	no
Sb01g013280	chromosome_1:12299945-12301700	0	0	0	1	1	no
Sb01g013290	chromosome_1:12317508-12321325	0	0	0	1	1	no
Sb01g013300	chromosome_1:12333928-12340181	60.2894	51.5127	-0.226976	0.37535	0.627213	no
Sb01g013310	chromosome_1:12341268-12345015	9.02084	8.79531	-0.0365268	0.9007	0.958166	no
Sb01g013320	chromosome_1:12348734-12353821	93.9743	81.205	-0.210697	0.3797	0.630984	no
Sb01g013330	chromosome_1:12354464-12355535	0.0929786	0.020944	-2.15036	1	1	no
Sb01g013340	chromosome_1:12361723-12367344	5.49197	3.45438	-0.6689	0.02075	0.0894176	no
Sb01g013350	chromosome_1:12369015-12369513	3.06178	0.243296	-3.65359	0.01945	0.0852469	no
Sb01g013360	chromosome_1:12380237-12382734	0	0	0	1	1	no
Sb01g013370	chromosome_1:12383192-12383693	0.352415	0.0810449	-2.12048	1	1	no
Sb01g013380	chromosome_1:12384431-12384899	0	0	0	1	1	no
Sb01g013390	chromosome_1:12385035-12389195	1245.08	1023.27	-0.283052	0.44705	0.688391	no
Sb01g013400	chromosome_1:12394159-12401477	12.0924	11.9006	-0.0230634	0.92795	0.968099	no
Sb01g013410	chromosome_1:12408832-12411182	16.3089	9.70929	-0.748219	0.0244	0.101153	no
Sb01g013420	chromosome_1:12414823-12419780	66.4127	75.586	0.186661	0.43605	0.679742	no
Sb01g013430	chromosome_1:12427725-12431856	26.1934	27.5928	0.0750846	0.7609	0.889192	no
Sb01g013440	chromosome_1:12434234-12434903	5.36936	9.27131	0.788023	0.03625	0.135064	no
Sb01g013450	chromosome_1:12442094-12444206	0	0.0379676	inf	1	1	no
Sb01g013460	chromosome_1:12453894-12463020	43.6864	46.665	0.0951567	0.69415	0.853937	no
Sb01g013470	chromosome_1:12464090-12472125	60.8759	53.3101	-0.191463	0.43705	0.680329	no
Sb01g013490	chromosome_1:12539369-12541941	0.0254524	0.0184461	-0.464488	1	1	no
Sb01g013500	chromosome_1:12558454-12560584	0.776708	1.26114	0.699287	0.10145	0.277214	no
Sb01g013510	chromosome_1:12561619-12562811	8.08009	4.84499	-0.737878	0.02695	0.108872	no
Sb01g013520	chromosome_1:12577207-12579043	69.6752	70.9314	0.0257788	0.9217	0.965845	no
Sb01g013530	chromosome_1:12602541-12607594	18.2529	20.8815	0.194099	0.4239	0.669574	no
Sb01g013540	chromosome_1:12608185-12611371	4.88516	3.83866	-0.347801	0.29275	0.549695	no
Sb01g013550	chromosome_1:12611929-12613163	0.152507	0.909419	2.57607	0.0141	0.0667763	no
Sb01g013560	chromosome_1:12617256-12621412	0	0.0173245	inf	1	1	no
Sb01g013570	chromosome_1:12624497-12626006	0	0	0	1	1	no
Sb01g013580	chromosome_1:12636916-12638049	0	0.0130404	inf	1	1	no
Sb01g013590	chromosome_1:12640189-12640995	0.0244518	0.0296285	0.27704	1	1	no
Sb01g013600	chromosome_1:12643455-12648751	137.397	168.493	0.294337	0.2616	0.514983	no
Sb01g013610	chromosome_1:12650590-12651088	1.06888	2.78458	1.38136	0.0229	0.0961729	no
Sb01g013620	chromosome_1:12654482-12657837	48.2397	84.9115	0.815738	0.00065	0.00590912	yes
Sb01g013630	chromosome_1:12661343-12662591	0	0	0	1	1	no
Sb01g013640	chromosome_1:12681102-12682755	0.566024	0.0167398	-5.07951	0.221	0.462736	no
Sb01g013650	chromosome_1:12693027-12695442	2.04897	2.62852	0.359348	0.3131	0.569566	no
Sb01g013660	chromosome_1:12703919-12705472	0.190017	0.287446	0.597164	1	1	no
Sb01g013670	chromosome_1:12709171-12715493	21.132	20.0136	-0.0784504	0.74775	0.882568	no
Sb01g013680	chromosome_1:12721071-12725986	8.22893	3.73186	-1.14081	0.0003	0.00309468	yes
Sb01g013690	chromosome_1:12732746-12737009	28.4185	21.4247	-0.407554	0.10935	0.291462	no
Sb01g013700	chromosome_1:12738070-12748209	5.65102	9.34297	0.725371	0.0128	0.0619956	no
Sb01g013710	chromosome_1:12771370-12776852	259.431	310.702	0.260177	0.38585	0.63658	no
Sb01g013720	chromosome_1:12785125-12788281	26.2586	26.6922	0.0236276	0.9422	0.974476	no
Sb01g013730	chromosome_1:12793535-12801939	37.7974	38.7452	0.0357304	0.87775	0.947499	no
Sb01g013740	chromosome_1:12805271-12806846	1.36447	0.398284	-1.77647	0.00095	0.00799355	yes
Sb01g013750	chromosome_1:12808800-12814279	6.29015	6.4101	0.0272537	0.9268	0.967929	no
Sb01g013760	chromosome_1:12820789-12822127	14.7463	7.03318	-1.0681	0.00055	0.00510511	yes
Sb01g013770	chromosome_1:12832231-12837052	0.95774	0.906396	-0.0794932	0.8928	0.954575	no
Sb01g013780	chromosome_1:12839319-12840405	0.271351	0.311396	0.198592	1	1	no
Sb01g013790	chromosome_1:12843331-12844660	0.495359	0.582389	0.233508	0.66565	0.839455	no
Sb01g013800	chromosome_1:12854826-12858122	2.99986	1.17149	-1.35655	0.00335	0.0222759	yes
Sb01g013810	chromosome_1:12858892-12865009	8.68966	7.62843	-0.187914	0.53085	0.754255	no
Sb01g013820	chromosome_1:12868131-12871613	86.1381	72.3993	-0.250676	0.2997	0.556636	no
Sb01g013830	chromosome_1:12881017-12883179	0	0	0	1	1	no
Sb01g013840	chromosome_1:12931273-12938052	7.26493	3.93498	-0.884594	0.0061	0.03547	yes
Sb01g013843	chromosome_1:12946308-12953676	3.53113	4.85344	0.458878	0.14315	0.350737	no
Sb01g013850	chromosome_1:12977045-12977759	0	0	0	1	1	no
Sb01g013880	chromosome_1:13018469-13019445	2.58042	2.64892	0.0378014	0.92765	0.968099	no
Sb01g013890	chromosome_1:13033099-13037529	105.59	96.0806	-0.136157	0.5848	0.789503	no
Sb01g013900	chromosome_1:13043964-13048476	0.548347	0.649558	0.244369	0.60875	0.804843	no
Sb01g013910	chromosome_1:13049446-13053913	160.591	129.922	-0.305751	0.2414	0.488901	no
Sb01g013920	chromosome_1:13056682-13061538	3.73872	2.39607	-0.641875	0.06145	0.196068	no
Sb01g013930	chromosome_1:13084995-13089912	28.0896	32.1399	0.194328	0.43905	0.681822	no
Sb01g013940	chromosome_1:13096348-13097580	9.61698	3.01269	-1.67453	5e-05	0.000664486	yes
Sb01g013950	chromosome_1:13113586-13117689	0.030015	0.0163482	-0.876545	1	1	no
Sb01g013960	chromosome_1:13122584-13124327	0	0.0143239	inf	1	1	no
Sb01g013970	chromosome_1:13136002-13138297	0	0	0	1	1	no
Sb01g013980	chromosome_1:13144777-13150527	32.5105	29.7118	-0.129873	0.5886	0.791819	no
Sb01g013990	chromosome_1:13152625-13154089	1.29943	0.877006	-0.567216	0.20635	0.442701	no
Sb01g013993	chromosome_1:13154460-13155162	10.9489	15.0241	0.456492	0.15745	0.373253	no
Sb01g014000	chromosome_1:13175610-13177549	124.332	171.291	0.462252	0.0712	0.217354	no
Sb01g014010	chromosome_1:13184631-13188251	0	0	0	1	1	no
Sb01g014020	chromosome_1:13208556-13210834	0.0176721	0.0361303	1.03173	1	1	no
Sb01g014030	chromosome_1:13217196-13218627	0	0	0	1	1	no
Sb01g014050	chromosome_1:13248957-13253181	47.2998	22.2256	-1.08961	5e-05	0.000664486	yes
Sb01g014060	chromosome_1:13259928-13263131	4.3878	9.0611	1.04619	0.05855	0.189038	no
Sb01g014070	chromosome_1:13264185-13265751	4.91509	2.65119	-0.890575	0.0123	0.0602811	no
Sb01g014090	chromosome_1:13284601-13286286	597.939	339.362	-0.817174	0.007	0.0391452	yes
Sb01g014100	chromosome_1:13289277-13290916	39.2424	52.3027	0.414471	0.1111	0.294926	no
Sb01g014110	chromosome_1:13292961-13297444	12.3529	20.2435	0.712601	0.00865	0.0461568	yes
Sb01g014120	chromosome_1:13299570-13300755	0.016119	0	inf	1	1	no
Sb01g014130	chromosome_1:13320177-13322855	0.0846879	1.19936	3.82397	0.0159	0.0732372	no
Sb01g014140	chromosome_1:13326104-13333996	51.2998	69.8276	0.444844	0.0663	0.207192	no
Sb01g014150	chromosome_1:13340115-13346723	24.1226	25.1238	0.0586697	0.80815	0.913383	no
Sb01g014160	chromosome_1:13358721-13363802	7.54211	11.6853	0.631649	0.02975	0.117046	no
Sb01g014170	chromosome_1:13364626-13367006	130.093	135.622	0.0600478	0.8129	0.916243	no
Sb01g014180	chromosome_1:13370276-13372707	50.5972	49.3696	-0.0354334	0.88835	0.952606	no
Sb01g014190	chromosome_1:13376810-13385378	1.94126	6.38793	1.71836	5e-05	0.000664486	yes
Sb01g014196	chromosome_1:13404556-13405018	21.5008	23.2207	0.111018	0.78725	0.902763	no
Sb01g014200	chromosome_1:13405018-13411009	9.47234	9.07414	-0.0619609	0.82525	0.922444	no
Sb01g014210	chromosome_1:13415489-13423510	0.0198891	0.0652768	1.71459	1	1	no
Sb01g014220	chromosome_1:13425719-13430384	30.1747	25.8586	-0.222694	0.3584	0.612359	no
Sb01g014230	chromosome_1:13435503-13437442	10.8425	3.06275	-1.8238	5e-05	0.000664486	yes
Sb01g014240	chromosome_1:13441842-13445232	40.1238	46.0882	0.199939	0.45235	0.6929	no
Sb01g014250	chromosome_1:13446901-13451789	0.00880895	0.0492968	2.48445	1	1	no
Sb01g014260	chromosome_1:13457392-13458113	4.55626	4.2274	-0.108078	0.79455	0.90643	no
Sb01g014270	chromosome_1:13459623-13461750	11.1547	7.9877	-0.481797	0.07055	0.216343	no
Sb01g014280	chromosome_1:13468064-13471360	20.7636	18.1868	-0.191168	0.44395	0.685786	no
Sb01g014290	chromosome_1:13476622-13488197	57.7566	59.5381	0.0438283	0.859	0.938246	no
Sb01g014300	chromosome_1:13492655-13494836	0.982581	1.12516	0.19548	0.64275	0.826101	no
Sb01g014310	chromosome_1:13554886-13556755	0.0150247	0.0368185	1.2931	1	1	no
Sb01g014340	chromosome_1:13575476-13578284	19.9558	330.806	4.0511	5e-05	0.000664486	yes
Sb01g014350	chromosome_1:13591182-13597106	1.55139	4.5623	1.5562	0.00075	0.00663094	yes
Sb01g014353	chromosome_1:13613817-13614303	0.119679	0.614883	2.36115	1	1	no
Sb01g014354	chromosome_1:13622706-13624434	0.140968	0.473414	1.74774	1	1	no
Sb01g014360	chromosome_1:13638742-13639116	31.2036	27.3453	-0.190418	0.6149	0.809424	no
Sb01g014370	chromosome_1:13642312-13643968	0.0469755	0.129897	1.46738	1	1	no
Sb01g014380	chromosome_1:13649307-13651449	0	0	0	1	1	no
Sb01g014390	chromosome_1:13687621-13689136	7.55444	3.34198	-1.17662	0.00075	0.00663094	yes
Sb01g014400	chromosome_1:13690670-13694235	32.3346	23.7056	-0.44785	0.07985	0.235106	no
Sb01g014410	chromosome_1:13719588-13721495	0	0	0	1	1	no
Sb01g014420	chromosome_1:13724204-13726237	0	0	0	1	1	no
Sb01g014430	chromosome_1:13737717-13739520	0	0	0	1	1	no
Sb01g014440	chromosome_1:13744438-13746440	0	0	0	1	1	no
Sb01g014450	chromosome_1:13756088-13758697	3.14536	1.42541	-1.14184	0.01215	0.0597	no
Sb01g014455	chromosome_1:13767921-13768161	0	0	0	1	1	no
Sb01g014460	chromosome_1:13770458-13773171	0.0196765	0	inf	1	1	no
Sb01g014470	chromosome_1:13782822-13783551	0	0	0	1	1	no
Sb01g014480	chromosome_1:13786851-13790451	0.00676888	0.00995044	0.555843	1	1	no
Sb01g014490	chromosome_1:13791842-13793490	1.29638	1.22123	-0.0861591	0.85815	0.938018	no
Sb01g014500	chromosome_1:13802885-13805556	0.0143963	0	inf	1	1	no
Sb01g014510	chromosome_1:13824326-13828512	0.0612519	0.11962	0.965626	1	1	no
Sb01g014520	chromosome_1:13829247-13830605	0.164744	0.184121	0.160431	1	1	no
Sb01g014530	chromosome_1:13845516-13846572	0.105821	0.0639346	-0.726959	1	1	no
Sb01g014540	chromosome_1:13847707-13849185	12.7453	2.41821	-2.39796	5e-05	0.000664486	yes
Sb01g014550	chromosome_1:13853360-13854813	100.152	5.11067	-4.29254	5e-05	0.000664486	yes
Sb01g014560	chromosome_1:13856706-13857949	0.269738	0.0273732	-3.30072	1	1	no
Sb01g014570	chromosome_1:13859188-13864319	35.8153	31.3871	-0.190401	0.42905	0.67392	no
Sb01g014580	chromosome_1:13869108-13870388	2.92544	5.04433	0.786009	0.05075	0.170794	no
Sb01g014590	chromosome_1:13904742-13906239	0.779866	0.942913	0.273899	0.60395	0.802183	no
Sb01g014595	chromosome_1:13915308-13918806	0	0.0123609	inf	1	1	no
Sb01g014610	chromosome_1:13921005-13925896	0.877295	0.66152	-0.407277	0.3031	0.55896	no
Sb01g014620	chromosome_1:13926527-13931352	8.61091	8.59364	-0.00289649	0.9922	0.995605	no
Sb01g014630	chromosome_1:13932282-13937936	9.32231	10.6437	0.191238	0.4748	0.711226	no
Sb01g014640	chromosome_1:13957113-13962372	22.4338	19.5458	-0.198818	0.4528	0.693198	no
Sb01g014650	chromosome_1:13968101-13969604	0.137984	0.185798	0.429232	1	1	no
Sb01g014670	chromosome_1:13987667-13988720	5.99428	7.67464	0.356514	0.3843	0.635459	no
Sb01g014680	chromosome_1:13989000-14004814	9.30241	7.53018	-0.30492	0.29275	0.549695	no
Sb01g014690	chromosome_1:14004977-14008336	9.67314	9.60829	-0.00970458	0.9719	0.987989	no
Sb01g014700	chromosome_1:14010451-14014172	6.15648	7.09806	0.205318	0.4911	0.724218	no
Sb01g014710	chromosome_1:14016469-14033606	2.94311	3.66508	0.316504	0.39695	0.64658	no
Sb01g014720	chromosome_1:14035940-14038920	20.128	16.0533	-0.326329	0.1882	0.417292	no
Sb01g014730	chromosome_1:14039203-14041291	15.9243	14.2784	-0.157392	0.5543	0.770536	no
Sb01g014740	chromosome_1:14043128-14045820	31.318	33.3728	0.0916791	0.706	0.860955	no
Sb01g014750	chromosome_1:14048126-14051705	0.138652	0.227064	0.711633	1	1	no
Sb01g014760	chromosome_1:14074560-14078491	11.3853	27.1781	1.25528	5e-05	0.000664486	yes
Sb01g014770	chromosome_1:14081001-14087713	29.3306	27.1768	-0.110034	0.6609	0.836391	no
Sb01g014780	chromosome_1:14089145-14089643	0.386272	0.520117	0.429217	1	1	no
Sb01g014790	chromosome_1:14091277-14093426	12.1655	12.9949	0.0951526	0.7184	0.868381	no
Sb01g014800	chromosome_1:14097899-14100279	0.251751	4.06651	4.01372	5e-05	0.000664486	yes
Sb01g014810	chromosome_1:14105840-14107193	0.0188344	0	inf	1	1	no
Sb01g014815	chromosome_1:14114975-14115329	0	0	0	1	1	no
Sb01g014820	chromosome_1:14130364-14131405	0	0.0193304	inf	1	1	no
Sb01g014830	chromosome_1:14156421-14159091	6.71578	8.21812	0.291255	0.38345	0.634716	no
Sb01g014840	chromosome_1:14166284-14167457	17.2949	14.7898	-0.225737	0.4167	0.664693	no
Sb01g014850	chromosome_1:14171661-14173387	2.79559	3.03561	0.118836	0.76045	0.888775	no
Sb01g014860	chromosome_1:14190787-14197145	189.01	115.7	-0.708079	0.00515	0.0311576	yes
Sb01g014870	chromosome_1:14200044-14202277	0.0215255	0	inf	1	1	no
Sb01g014880	chromosome_1:14205742-14217128	49.6263	73.1318	0.559395	0.0332	0.126887	no
Sb01g014890	chromosome_1:14218520-14218999	1.9686	1.20065	-0.713362	0.29735	0.554277	no
Sb01g014910	chromosome_1:14250520-14253485	2.77082	3.32839	0.26451	0.4386	0.681402	no
Sb01g014920	chromosome_1:14260869-14262446	0	0.13629	inf	1	1	no
Sb01g014930	chromosome_1:14268674-14271394	19.1302	18.0406	-0.0846067	0.74655	0.881649	no
Sb01g014940	chromosome_1:14289576-14293802	0.0635052	0.0723214	0.187549	1	1	no
Sb01g014950	chromosome_1:14295484-14296054	0.033601	0	inf	1	1	no
Sb01g014960	chromosome_1:14306981-14308644	1.13727	1.21303	0.0930463	0.8785	0.947716	no
Sb01g014970	chromosome_1:14325183-14327686	0.0530588	0	inf	1	1	no
Sb01g014980	chromosome_1:14328100-14329723	0	0	0	1	1	no
Sb01g014990	chromosome_1:14333987-14335554	8.44944	9.93953	0.234322	0.4021	0.650893	no
Sb01g014995	chromosome_1:14337612-14341682	2.6137	2.69349	0.0433869	0.88825	0.952606	no
Sb01g015000	chromosome_1:14376227-14379144	4.35194	4.55108	0.0645488	0.84495	0.932499	no
Sb01g015010	chromosome_1:14380994-14383178	102.582	101.844	-0.0104176	0.9658	0.985094	no
Sb01g015020	chromosome_1:14394683-14398081	0	0	0	1	1	no
Sb01g015030	chromosome_1:14437164-14441197	1.70689	1.58167	-0.109916	0.7836	0.90059	no
Sb01g015040	chromosome_1:14445106-14448949	1.6667	3.74957	1.16973	0.00245	0.0172838	yes
Sb01g015050	chromosome_1:14489533-14492806	0.997905	0.919875	-0.117463	0.75315	0.885584	no
Sb01g015060	chromosome_1:14496935-14501174	24.3148	21.744	-0.161214	0.55395	0.770306	no
Sb01g015070	chromosome_1:14522576-14526308	0	0	0	1	1	no
Sb01g015080	chromosome_1:14527979-14531661	0	0.0164009	inf	1	1	no
Sb01g015090	chromosome_1:14561880-14564453	1604.07	1196.13	-0.423363	0.2753	0.530569	no
Sb01g015100	chromosome_1:14565588-14570397	24.9819	24.8792	-0.00593879	0.98175	0.991461	no
Sb01g015110	chromosome_1:14571648-14574056	58.9759	107.577	0.867172	0.00045	0.00434245	yes
Sb01g015120	chromosome_1:14574587-14576445	11.8027	23.9672	1.02195	0.00285	0.0195748	yes
Sb01g015140	chromosome_1:14616810-14618120	0	0	0	1	1	no
Sb01g015150	chromosome_1:14621918-14629226	15.8336	18.7687	0.245334	0.30895	0.564486	no
Sb01g015160	chromosome_1:14631230-14634680	85.2639	44.8089	-0.92815	0.0001	0.00121581	yes
Sb01g015165	chromosome_1:14654929-14658664	1.02481	0.661536	-0.631464	0.1397	0.34473	no
Sb01g015170	chromosome_1:14663695-14665807	0.240567	0.186487	-0.367362	1	1	no
Sb01g015180	chromosome_1:14679584-14681645	0.513017	0.0762897	-2.74945	1	1	no
Sb01g015190	chromosome_1:14688464-14690049	21.1238	6.56791	-1.68536	5e-05	0.000664486	yes
Sb01g015195	chromosome_1:14693032-14698735	0.795803	0.35151	-1.17884	0.05485	0.180561	no
Sb01g015200	chromosome_1:14700885-14707861	96.3474	82.5098	-0.223682	0.3645	0.617559	no
Sb01g015210	chromosome_1:14710169-14716631	0.729289	0.630824	-0.209252	0.6353	0.822033	no
Sb01g015220	chromosome_1:14729426-14737180	4.58205	4.35332	-0.0738769	0.7825	0.899925	no
Sb01g015230	chromosome_1:14737872-14738631	0.117731	0.0326585	-1.84997	1	1	no
Sb01g015240	chromosome_1:14742766-14745170	225.217	205.836	-0.129823	0.60415	0.80228	no
Sb01g015250	chromosome_1:14745986-14750842	4.58555	5.55371	0.276356	0.35145	0.607204	no
Sb01g015260	chromosome_1:14753606-14758279	14.413	8.81968	-0.708572	0.03265	0.125492	no
Sb01g015270	chromosome_1:14758634-14759469	13.3013	11.7176	-0.182901	0.58995	0.79268	no
Sb01g015280	chromosome_1:14760467-14762232	36.1059	32.1355	-0.168068	0.58555	0.789898	no
Sb01g015290	chromosome_1:14763430-14763997	0	0	0	1	1	no
Sb01g015300	chromosome_1:14765358-14766957	1.56251	0.490579	-1.67131	0.0015	0.0116129	yes
Sb01g015310	chromosome_1:14787157-14789429	0	0	0	1	1	no
Sb01g015320	chromosome_1:14791206-14795844	13.709	14.4687	0.077806	0.76	0.888687	no
Sb01g015330	chromosome_1:14799946-14802602	0	0.0108591	inf	1	1	no
Sb01g015340	chromosome_1:14835798-14836520	0	0.0988212	inf	1	1	no
Sb01g015350	chromosome_1:14838846-14839835	0	0.0689684	inf	1	1	no
Sb01g015360	chromosome_1:14860278-14862898	0.0212155	0.107789	2.34502	1	1	no
Sb01g015370	chromosome_1:14875128-14887484	21.4288	20.7911	-0.0435866	0.86875	0.943037	no
Sb01g015380	chromosome_1:14875128-14887484	31.0595	34.1245	0.135774	0.85905	0.938246	no
Sb01g015390	chromosome_1:14898642-14899943	3.31096	3.61538	0.126897	0.72475	0.871784	no
Sb01g015400	chromosome_1:14902223-14903466	417.068	385.124	-0.114958	0.68505	0.849036	no
Sb01g015410	chromosome_1:14921034-14925952	32.1624	34.8121	0.114215	0.6316	0.819871	no
Sb01g015420	chromosome_1:14927083-14930662	0.0628468	0.050526	-0.314814	1	1	no
Sb01g015430	chromosome_1:14931438-14936893	3.82191	4.66404	0.287286	0.3603	0.614004	no
Sb01g015440	chromosome_1:14941883-14945480	1.54198	1.45568	-0.0830914	0.82085	0.920288	no
Sb01g015450	chromosome_1:14985972-14987365	0.0116382	0	inf	1	1	no
Sb01g015460	chromosome_1:14991437-14994863	0	0	0	1	1	no
Sb01g015470	chromosome_1:14998041-15000208	439.266	379.359	-0.21153	0.41975	0.667069	no
Sb01g015490	chromosome_1:15012505-15018221	0.262204	0.528196	1.01038	0.0408	0.146943	no
Sb01g015500	chromosome_1:15018427-15020059	1.29452	1.36837	0.0800384	0.8634	0.93997	no
Sb01g015510	chromosome_1:15021304-15024002	34.317	32.926	-0.0596965	0.8098	0.914323	no
Sb01g015520	chromosome_1:15029822-15036730	26.6645	21.8564	-0.286866	0.23945	0.486404	no
Sb01g015530	chromosome_1:15037103-15044823	41.8742	44.5562	0.0895646	0.71065	0.86352	no
Sb01g015535	chromosome_1:15048841-15049117	59.8392	56.2602	-0.0889757	0.7945	0.90643	no
Sb01g015540	chromosome_1:15055068-15066712	34.9405	26.038	-0.424282	0.07445	0.224105	no
Sb01g015550	chromosome_1:15067398-15072418	3.03384	2.67427	-0.181999	0.52385	0.748791	no
Sb01g015570	chromosome_1:15169729-15173276	117.165	123.442	0.075292	0.75585	0.886415	no
Sb01g015580	chromosome_1:15173787-15175807	39.7163	77.0206	0.955513	0.0005	0.00472883	yes
Sb01g015590	chromosome_1:15179649-15185056	17.1567	18.1092	0.0779535	0.75145	0.884626	no
Sb01g015610	chromosome_1:15187873-15189031	0.0165058	0.0664925	2.01022	1	1	no
Sb01g015620	chromosome_1:15194088-15195950	0	0	0	1	1	no
Sb01g015630	chromosome_1:15200303-15201629	0	0	0	1	1	no
Sb01g015640	chromosome_1:15219556-15224068	0	0	0	1	1	no
Sb01g015650	chromosome_1:15239127-15246125	0	0.0173234	inf	1	1	no
Sb01g015660	chromosome_1:15249200-15254488	54.9491	62.3205	0.181613	0.44655	0.688123	no
Sb01g015663	chromosome_1:15260649-15262068	24.9876	25.7367	0.042611	0.8784	0.947716	no
Sb01g015666	chromosome_1:15262790-15266958	43.1425	39.3672	-0.132114	0.58675	0.790674	no
Sb01g015670	chromosome_1:15275141-15291284	8.50756	10.6477	0.323719	0.1945	0.426431	no
Sb01g015680	chromosome_1:15295326-15298319	149.663	63.8971	-1.2279	5e-05	0.000664486	yes
Sb01g015690	chromosome_1:15307054-15308230	0.0254255	0.0124652	-1.02837	1	1	no
Sb01g015720	chromosome_1:15329214-15329955	0	0	0	1	1	no
Sb01g015730	chromosome_1:15363927-15370434	0.623647	1.1921	0.9347	0.10205	0.278453	no
Sb01g015740	chromosome_1:15371234-15374940	167.116	129.214	-0.371093	0.13665	0.338921	no
Sb01g015750	chromosome_1:15376870-15377347	0.643697	0.953674	0.567114	0.46255	0.700949	no
Sb01g015760	chromosome_1:15380624-15382379	1.85436	2.22574	0.263361	0.4904	0.723917	no
Sb01g015770	chromosome_1:15387567-15389664	2.46871	5.53076	1.16372	0.00135	0.0106913	yes
Sb01g015780	chromosome_1:15393541-15397530	188.449	209.829	0.155039	0.50465	0.733998	no
Sb01g015790	chromosome_1:15400121-15408242	0	0	0	1	1	no
Sb01g015800	chromosome_1:15412524-15414836	23.0232	26.808	0.219577	0.57635	0.78434	no
Sb01g015810	chromosome_1:15421716-15422893	2.00564	1.84556	-0.120004	0.7812	0.899301	no
Sb01g015820	chromosome_1:15424807-15425596	0.201357	0.0875584	-1.20144	1	1	no
Sb01g015830	chromosome_1:15428744-15430737	0.0114457	0.0416988	1.86519	1	1	no
Sb01g015850	chromosome_1:15447220-15448212	0	0	0	1	1	no
Sb01g015860	chromosome_1:15453128-15454881	0	0	0	1	1	no
Sb01g015870	chromosome_1:15466199-15466994	1.31457	1.43005	0.121466	0.82895	0.924295	no
Sb01g015875	chromosome_1:15471604-15471742	0	0	0	1	1	no
Sb01g015880	chromosome_1:15479153-15481884	0	0	0	1	1	no
Sb01g015890	chromosome_1:15483502-15487176	1.19925	4.97838	2.05354	5e-05	0.000664486	yes
Sb01g015893	chromosome_1:15489414-15491306	0.531361	0.257136	-1.04716	1	1	no
Sb01g015900	chromosome_1:15497696-15502019	1.36837	2.13746	0.643435	0.0496	0.168146	no
Sb01g015910	chromosome_1:15507775-15509446	8.52424	5.93122	-0.523243	0.0778	0.230787	no
Sb01g015920	chromosome_1:15525209-15526448	0.39068	0.263412	-0.568668	1	1	no
Sb01g015930	chromosome_1:15551707-15554338	0	0	0	1	1	no
Sb01g015940	chromosome_1:15568065-15571073	0	0	0	1	1	no
Sb01g015960	chromosome_1:15643216-15647574	20.2836	18.1502	-0.160328	0.5253	0.750017	no
Sb01g015970	chromosome_1:15677176-15681042	0.0068108	0.0117163	0.782619	1	1	no
Sb01g015980	chromosome_1:15720620-15721738	0	0	0	1	1	no
Sb01g015990	chromosome_1:15740763-15745062	12.2168	10.3581	-0.238109	0.3834	0.634689	no
Sb01g016000	chromosome_1:15773048-15777477	0.0502516	0.123395	1.29604	1	1	no
Sb01g016010	chromosome_1:15798190-15802894	10.7847	9.32045	-0.21051	0.42355	0.669355	no
Sb01g016020	chromosome_1:15807283-15807733	0	0	0	1	1	no
Sb01g016030	chromosome_1:15813562-15813994	0	0	0	1	1	no
Sb01g016040	chromosome_1:15817434-15817869	0	0	0	1	1	no
Sb01g016050	chromosome_1:15826796-15827051	30.2344	27.8823	-0.116842	0.77995	0.898679	no
Sb01g016055	chromosome_1:15832311-15833625	0.053712	0.0764017	0.50836	1	1	no
Sb01g016060	chromosome_1:15835203-15838983	0	0.0045506	inf	1	1	no
Sb01g016070	chromosome_1:15847108-15847684	0.0330631	0	inf	1	1	no
Sb01g016080	chromosome_1:15858947-15859553	0.322232	0.195033	-0.724385	1	1	no
Sb01g016090	chromosome_1:15869204-15869846	0.126538	0.308898	1.28755	1	1	no
Sb01g016100	chromosome_1:15879227-15885095	10.1612	6.76549	-0.586804	0.0437	0.153943	no
Sb01g016110	chromosome_1:15894824-15900672	372.115	321.095	-0.21275	0.51105	0.739061	no
Sb01g016120	chromosome_1:15905935-15909358	2.38977	2.08704	-0.195409	0.5966	0.797651	no
Sb01g016140	chromosome_1:15914434-15920674	1.42644	2.87469	1.01099	0.0106	0.0539257	no
Sb01g016150	chromosome_1:15925737-15927410	0	0	0	1	1	no
Sb01g016160	chromosome_1:15936456-15937119	0	0	0	1	1	no
Sb01g016165	chromosome_1:15937130-15937307	0	0	0	1	1	no
Sb01g016170	chromosome_1:15945000-15950690	36.3416	43.8577	0.271207	0.2675	0.52157	no
Sb01g016180	chromosome_1:15952581-15954799	0.91614	1.13782	0.312631	0.44955	0.69084	no
Sb01g016190	chromosome_1:15963132-15966354	0.0334876	0	inf	1	1	no
Sb01g016390	chromosome_1:16425271-16428933	156.001	164.435	0.0759581	0.7575	0.887512	no
Sb01g016396	chromosome_1:16440029-16450068	10.2316	5.2915	-0.951283	0.00755	0.0413562	yes
Sb01g016400	chromosome_1:16457386-16462317	69.6199	71.7344	0.0431653	0.8575	0.937793	no
Sb01g016410	chromosome_1:16463165-16466032	31.26	25.994	-0.266141	0.27805	0.533906	no
Sb01g016420	chromosome_1:16468773-16471787	1.87823	4.34142	1.20879	0.00135	0.0106913	yes
Sb01g016430	chromosome_1:16477668-16479147	1.85698	1.78141	-0.0599422	0.87985	0.948687	no
Sb01g016440	chromosome_1:16489164-16491723	176.003	156.804	-0.166639	0.5106	0.738635	no
Sb01g016450	chromosome_1:16493375-16495403	0	0.0893016	inf	1	1	no
Sb01g016460	chromosome_1:16525820-16527609	0	0	0	1	1	no
Sb01g016470	chromosome_1:16567360-16569149	0	0	0	1	1	no
Sb01g016480	chromosome_1:16584808-16588190	0	0.0863686	inf	1	1	no
Sb01g016490	chromosome_1:16590468-16590834	7.61028	5.52037	-0.463184	0.3615	0.615055	no
Sb01g016500	chromosome_1:16624440-16629394	3.06125	6.14384	1.00502	0.0034	0.0225294	yes
Sb01g016510	chromosome_1:16631829-16635123	1.31939	1.70047	0.366066	0.29375	0.55043	no
Sb01g016520	chromosome_1:16636038-16638135	6.00854	6.33176	0.0755923	0.82535	0.922501	no
Sb01g016530	chromosome_1:16641736-16644760	0	0	0	1	1	no
Sb01g016540	chromosome_1:16677076-16680375	2.63439	1.11906	-1.23518	0.00055	0.00510511	yes
Sb01g016545	chromosome_1:16684398-16686183	0.018933	0.0158991	-0.251961	1	1	no
Sb01g016550	chromosome_1:16689288-16695088	41.3918	29.4329	-0.491911	0.04295	0.152318	no
Sb01g016560	chromosome_1:16714894-16717171	2.34021	1.72691	-0.438443	0.21675	0.45757	no
Sb01g016570	chromosome_1:16720632-16725736	28.7312	30.0594	0.0651954	0.7933	0.905929	no
Sb01g016580	chromosome_1:16731692-16732526	0.988973	0.267699	-1.88532	0.01295	0.0624672	no
Sb01g016590	chromosome_1:16735449-16737366	8.46296	11.6882	0.465825	0.263	0.516499	no
Sb01g016600	chromosome_1:16739889-16742643	0.0486784	0.148971	1.61367	1	1	no
Sb01g016620	chromosome_1:16770295-16771406	0	0	0	1	1	no
Sb01g016630	chromosome_1:16773519-16778895	0	0.0986764	inf	1	1	no
Sb01g016650	chromosome_1:16786001-16791482	0.0459895	0.0965128	1.06941	1	1	no
Sb01g016660	chromosome_1:16800027-16805435	9.35272	8.54683	-0.129997	0.6722	0.842846	no
Sb01g016670	chromosome_1:16806496-16807316	4.17335	4.38463	0.0712494	0.8571	0.93768	no
Sb01g016680	chromosome_1:16814817-16815561	0	0	0	1	1	no
Sb01g016690	chromosome_1:16819064-16820044	7.08419	6.69755	-0.0809695	0.8134	0.916535	no
Sb01g016700	chromosome_1:16835359-16836208	0.648461	1.70404	1.39387	0.0183	0.0813329	no
Sb01g016710	chromosome_1:16836434-16838610	4.2015	8.73209	1.05542	0.003	0.0204058	yes
Sb01g016720	chromosome_1:16840973-16845149	5.23384	14.6707	1.487	5e-05	0.000664486	yes
Sb01g016730	chromosome_1:16849398-16851295	1.03293	8.49558	3.03997	5e-05	0.000664486	yes
Sb01g016740	chromosome_1:16856789-16857473	9.02533	5.63002	-0.680839	0.06935	0.213977	no
Sb01g016750	chromosome_1:16876976-16880604	3.24764	4.0094	0.303997	0.38195	0.633116	no
Sb01g016760	chromosome_1:16881211-16881844	0	0.0347745	inf	1	1	no
Sb01g016770	chromosome_1:16919823-16923738	0.0446156	0.102647	1.20207	1	1	no
Sb01g016775	chromosome_1:16954578-16966575	0.227165	0.367192	0.692795	1	1	no
Sb01g016780	chromosome_1:16970592-16973630	23.0177	22.4186	-0.0380441	0.8825	0.950142	no
Sb01g016790	chromosome_1:16974040-16975840	8.06231	9.85441	0.289578	0.30275	0.558787	no
Sb01g016800	chromosome_1:16992249-16995834	0	0.00436047	inf	1	1	no
Sb01g016810	chromosome_1:16996153-16998176	253.544	1303.49	2.36207	5e-05	0.000664486	yes
Sb01g016820	chromosome_1:17003446-17007774	8.83793	10.1821	0.204261	0.47265	0.709797	no
Sb01g016826	chromosome_1:17009143-17013461	13.7977	12.155	-0.18288	0.58755	0.791191	no
Sb01g016830	chromosome_1:17017380-17030546	4.66009	4.46471	-0.0617909	0.8244	0.922145	no
Sb01g016840	chromosome_1:17030914-17034742	109.755	99.5457	-0.140862	0.56645	0.778128	no
Sb01g016850	chromosome_1:17039045-17066057	12.1366	13.6603	0.17062	0.47745	0.713957	no
Sb01g016860	chromosome_1:17067701-17068361	0.257912	0.138621	-0.895738	1	1	no
Sb01g016870	chromosome_1:17070426-17071194	10.2052	10.4874	0.0393521	0.9163	0.9638	no
Sb01g016880	chromosome_1:17071538-17073184	6.34149	5.79952	-0.128888	0.8101	0.914553	no
Sb01g016890	chromosome_1:17077447-17083205	5.83418	6.71783	0.203465	0.45695	0.696575	no
Sb01g016900	chromosome_1:17106600-17112210	6.82389	5.45105	-0.324061	0.30865	0.564155	no
Sb01g016910	chromosome_1:17115540-17123735	2.20773	3.60643	0.708006	0.04555	0.1582	no
Sb01g016930	chromosome_1:17137802-17139074	0	0	0	1	1	no
Sb01g016940	chromosome_1:17142671-17143942	8.01906	8.06789	0.00875858	0.97715	0.989971	no
Sb01g016950	chromosome_1:17150585-17151377	9.80216	11.0041	0.166865	0.60795	0.804753	no
Sb01g016960	chromosome_1:17151993-17155340	15.9904	22.6979	0.505356	0.0445	0.155721	no
Sb01g016970	chromosome_1:17166889-17168661	88.2753	85.8963	-0.0394148	0.86905	0.943309	no
Sb01g016980	chromosome_1:17176052-17179008	8.43517	9.67254	0.197478	0.4975	0.729369	no
Sb01g016990	chromosome_1:17179374-17194939	41.5888	37.3689	-0.154358	0.5215	0.746724	no
Sb01g017000	chromosome_1:17218760-17222821	0.0761537	0.107539	0.497874	1	1	no
Sb01g017010	chromosome_1:17230293-17235698	74.2237	85.9899	0.212287	0.37395	0.625866	no
Sb01g017020	chromosome_1:17236580-17239126	108.812	77.9516	-0.481182	0.0459	0.159125	no
Sb01g017030	chromosome_1:17239542-17242458	50.0639	40.0837	-0.320754	0.1812	0.407657	no
Sb01g017040	chromosome_1:17255206-17256250	0.209089	0.183583	-0.187688	1	1	no
Sb01g017050	chromosome_1:17260446-17264597	121.879	103.727	-0.23265	0.36675	0.619988	no
Sb01g017060	chromosome_1:17274264-17278080	13.804	18.5993	0.430168	0.10295	0.280184	no
Sb01g017070	chromosome_1:17278161-17283568	6.39015	4.31683	-0.565879	0.08715	0.250578	no
Sb01g017080	chromosome_1:17317414-17317779	5.39954	6.52818	0.273845	0.6834	0.847932	no
Sb01g017090	chromosome_1:17321335-17322092	0	0	0	1	1	no
Sb01g017100	chromosome_1:17325316-17334646	19.1431	21.2084	0.147812	0.5359	0.758479	no
Sb01g017110	chromosome_1:17396382-17398818	7.40584	3.08447	-1.26364	0.00025	0.00265089	yes
Sb01g017120	chromosome_1:17499868-17503184	22.9108	32.3898	0.49951	0.04085	0.147012	no
Sb01g017130	chromosome_1:17529168-17531113	0.0974778	0.329828	1.75857	1	1	no
Sb01g017140	chromosome_1:17533553-17539932	11.1246	24.4817	1.13795	5e-05	0.000664486	yes
Sb01g017150	chromosome_1:17548364-17550271	13.4236	12.0361	-0.157401	0.5464	0.765186	no
Sb01g017160	chromosome_1:17569587-17571403	126.136	130.517	0.0492505	0.8572	0.937682	no
Sb01g017170	chromosome_1:17586851-17588540	0.136576	0.24361	0.834873	1	1	no
Sb01g017180	chromosome_1:17603834-17605441	1.64308	2.40192	0.547784	0.16195	0.379609	no
Sb01g017190	chromosome_1:17630224-17631835	9.79596	15.2365	0.637276	0.02205	0.093534	no
Sb01g017200	chromosome_1:17635336-17636893	0	0	0	1	1	no
Sb01g017220	chromosome_1:17637924-17639866	0	0	0	1	1	no
Sb01g017226	chromosome_1:17648977-17650693	37.4931	27.6162	-0.441112	0.073	0.221354	no
Sb01g017230	chromosome_1:17661018-17666112	20.923	8.19197	-1.35281	5e-05	0.000664486	yes
Sb01g017240	chromosome_1:17682542-17693866	4.34017	7.30867	0.751856	0.00725	0.040153	yes
Sb01g017250	chromosome_1:17700403-17704763	42.3733	58.2464	0.459014	0.05665	0.185075	no
Sb01g017260	chromosome_1:17705725-17708218	6.90561	7.34729	0.089444	0.7912	0.90478	no
Sb01g017270	chromosome_1:17757118-17761789	19.2202	34.4916	0.843619	0.00055	0.00510511	yes
Sb01g017280	chromosome_1:17779414-17783175	0	0	0	1	1	no
Sb01g017290	chromosome_1:17783794-17794688	30.928	25.5594	-0.275058	0.25495	0.506884	no
Sb01g017300	chromosome_1:17807042-17810671	0.961537	1.10291	0.197906	0.64055	0.825172	no
Sb01g017310	chromosome_1:17811491-17817010	39.2926	47.9968	0.288682	0.22475	0.468111	no
Sb01g017320	chromosome_1:17832733-17838352	2.0625	0.637577	-1.69372	0.00035	0.00351313	yes
Sb01g017330	chromosome_1:17868709-17869513	87.9857	56.9089	-0.628614	0.01085	0.0549326	no
Sb01g017340	chromosome_1:17873178-17877519	34.39	117.849	1.77687	5e-05	0.000664486	yes
Sb01g017350	chromosome_1:17880386-17881684	4.00919	2.83157	-0.501708	0.16105	0.378153	no
Sb01g017360	chromosome_1:17882929-17884385	0	0	0	1	1	no
Sb01g017380	chromosome_1:17890656-17893054	0.0933272	0.0421504	-1.14675	1	1	no
Sb01g017390	chromosome_1:17893971-17894751	0	0	0	1	1	no
Sb01g017400	chromosome_1:17896130-17896973	0.0193086	0.0233964	0.27704	1	1	no
Sb01g017420	chromosome_1:17902284-17902839	0.0350255	0.214096	2.61178	1	1	no
Sb01g017430	chromosome_1:17909346-17912704	147.493	180.762	0.293449	0.27095	0.525407	no
Sb01g017440	chromosome_1:17948053-17948781	289.476	93.9042	-1.62418	5e-05	0.000664486	yes
Sb01g017450	chromosome_1:17984936-17988611	22.8434	18.722	-0.287048	0.30085	0.558008	no
Sb01g017460	chromosome_1:17991686-17993396	39.9089	107.097	1.42414	5e-05	0.000664486	yes
Sb01g017470	chromosome_1:17999106-18001680	0.0163029	0.0246081	0.594006	1	1	no
Sb01g017480	chromosome_1:18006815-18015989	9.21663	7.81441	-0.238102	0.36405	0.617182	no
Sb01g017490	chromosome_1:18016370-18017449	0.218239	0.439882	1.01121	1	1	no
Sb01g017500	chromosome_1:18020123-18020567	0	0	0	1	1	no
Sb01g017510	chromosome_1:18025614-18026582	0.130095	1.20233	3.2082	0.0045	0.0281487	yes
Sb01g017520	chromosome_1:18040929-18041601	0.0598655	1.27295	4.4103	0.2446	0.493069	no
Sb01g017530	chromosome_1:18044692-18058084	49.2113	55.6227	0.176685	0.5566	0.771674	no
Sb01g017540	chromosome_1:18044692-18058084	5.90557	7.32389	0.310535	0.4506	0.691726	no
Sb01g017550	chromosome_1:18061237-18073641	56.8308	65.2782	0.199928	0.40005	0.648625	no
Sb01g017560	chromosome_1:18119312-18123156	0.0284764	0	inf	1	1	no
Sb01g017570	chromosome_1:18127146-18128564	10.8149	7.1993	-0.587086	0.0546	0.179925	no
Sb01g017580	chromosome_1:18134025-18139393	0.0710112	0.3778	2.41151	1	1	no
Sb01g017590	chromosome_1:18140859-18148364	5.25284	6.15637	0.228982	0.436	0.679742	no
Sb01g017600	chromosome_1:18152643-18153808	0	0	0	1	1	no
Sb01g017610	chromosome_1:18159280-18159646	0.32246	0.0735154	-2.133	1	1	no
Sb01g017620	chromosome_1:18163381-18163750	0.128992	0	inf	1	1	no
Sb01g017630	chromosome_1:18188616-18191612	12.7105	21.8332	0.780502	0.0068	0.0383429	yes
Sb01g017640	chromosome_1:18192190-18194559	14.4984	12.1197	-0.258532	0.3349	0.592242	no
Sb01g017650	chromosome_1:18196236-18200645	0	0	0	1	1	no
Sb01g017670	chromosome_1:18216897-18219366	3.09051	1.68658	-0.873745	0.05215	0.174209	no
Sb01g017680	chromosome_1:18244937-18246027	136.4	339.96	1.31752	5e-05	0.000664486	yes
Sb01g017690	chromosome_1:18247025-18248833	3.921	3.49481	-0.166007	0.60855	0.804843	no
Sb01g017695	chromosome_1:18251754-18254112	0.382032	0.748506	0.970319	0.1004	0.275415	no
Sb01g017700	chromosome_1:18272381-18273147	0	0	0	1	1	no
Sb01g017710	chromosome_1:18275251-18275539	0	0	0	1	1	no
Sb01g017720	chromosome_1:18280056-18283536	12.0636	4.05827	-1.57172	5e-05	0.000664486	yes
Sb01g017730	chromosome_1:18308093-18311044	6.86871	9.30867	0.438535	0.21545	0.455788	no
Sb01g017740	chromosome_1:18323671-18324889	0	0	0	1	1	no
Sb01g017760	chromosome_1:18351369-18356610	10.3674	12.2555	0.241371	0.357	0.611398	no
Sb01g017770	chromosome_1:18373914-18379047	19.4356	20.8294	0.0999194	0.68385	0.848213	no
Sb01g017780	chromosome_1:18380654-18383458	21.9426	9.00642	-1.28471	5e-05	0.000664486	yes
Sb01g017790	chromosome_1:18383672-18389309	61.6859	57.0399	-0.112969	0.63955	0.824779	no
Sb01g017800	chromosome_1:18395138-18397108	5.14082	21.8195	2.08555	5e-05	0.000664486	yes
Sb01g017810	chromosome_1:18432544-18439582	6.06128	3.35643	-0.852695	0.00605	0.0352657	yes
Sb01g017830	chromosome_1:18482679-18485442	17.45	11.3859	-0.615975	0.04475	0.156423	no
Sb01g017840	chromosome_1:18493242-18495998	244.426	259.642	0.0871264	0.72465	0.871774	no
Sb01g017860	chromosome_1:18508657-18512031	56.2878	48.5908	-0.212141	0.38015	0.631566	no
Sb01g017870	chromosome_1:18522348-18523146	0	0	0	1	1	no
Sb01g017880	chromosome_1:18524397-18524679	0.181821	0.209733	0.206033	1	1	no
Sb01g017890	chromosome_1:18525781-18528136	7.22471	11.5055	0.671305	0.03735	0.138053	no
Sb01g017900	chromosome_1:18528584-18529818	0	0	0	1	1	no
Sb01g017910	chromosome_1:18555018-18558416	253.706	77.8199	-1.70495	5e-05	0.000664486	yes
Sb01g017940	chromosome_1:18591625-18597887	26.1719	17.3863	-0.590066	0.01415	0.0669464	no
Sb01g017960	chromosome_1:18616203-18617989	7.5815	5.33358	-0.507378	0.09435	0.26459	no
Sb01g017970	chromosome_1:18618111-18625948	9.58344	8.47956	-0.176554	0.52095	0.746162	no
Sb01g017990	chromosome_1:18637918-18639278	0	0	0	1	1	no
Sb01g018000	chromosome_1:18645127-18648795	0.419216	0.779703	0.895232	0.0628	0.199304	no
Sb01g018010	chromosome_1:18671450-18676799	118.511	102.896	-0.203835	0.41265	0.661096	no
Sb01g018020	chromosome_1:18678058-18681126	34.2393	35.3801	0.0472841	0.84235	0.93147	no
Sb01g018030	chromosome_1:18686559-18696332	22.9747	26.2136	0.190268	0.4439	0.685786	no
Sb01g018040	chromosome_1:18696433-18697039	12.0483	18.3411	0.606247	0.08835	0.253491	no
Sb01g018050	chromosome_1:18699616-18702566	22.3211	24.9513	0.160709	0.5297	0.753368	no
Sb01g018060	chromosome_1:18740747-18742018	0.637599	0.958182	0.587649	0.31355	0.569821	no
Sb01g018070	chromosome_1:18742427-18745412	7.08901	9.7778	0.463926	0.16435	0.383295	no
Sb01g018080	chromosome_1:18765808-18770130	1.2638	1.89723	0.586125	0.1873	0.416268	no
Sb01g018090	chromosome_1:18785388-18785775	99.4779	147.139	0.564728	0.0336	0.128004	no
Sb01g018095	chromosome_1:18785817-18786231	57.2053	91.1475	0.672055	0.0179	0.0800044	no
Sb01g018100	chromosome_1:18786938-18787416	38.0124	53.3428	0.488826	0.08535	0.246672	no
Sb01g018110	chromosome_1:18806987-18809301	2.06531	1.39031	-0.570952	0.22575	0.469421	no
Sb01g018120	chromosome_1:18810860-18816803	15.0297	23.5638	0.64876	0.01245	0.0607966	no
Sb01g018130	chromosome_1:18849397-18859860	82.3778	51.1733	-0.686865	0.00775	0.0422446	yes
Sb01g018140	chromosome_1:18862564-18864239	39.4336	13.8817	-1.50624	5e-05	0.000664486	yes
Sb01g018160	chromosome_1:18868255-18873396	4.15647	2.71893	-0.612318	0.10745	0.288055	no
Sb01g018170	chromosome_1:18874566-18874848	0	0	0	1	1	no
Sb01g018180	chromosome_1:18876313-18877730	11.4609	7.21937	-0.666774	0.0414	0.148289	no
Sb01g018190	chromosome_1:18879003-18881203	7.92972	7.06204	-0.167185	0.5689	0.779508	no
Sb01g018200	chromosome_1:18881851-18885204	30.6013	37.1476	0.279676	0.2707	0.525318	no
Sb01g018210	chromosome_1:18890667-18894149	47.6847	51.0251	0.0976803	0.68995	0.852162	no
Sb01g018220	chromosome_1:18896072-18909360	25.6213	26.0178	0.0221559	0.9258	0.967683	no
Sb01g018230	chromosome_1:18919831-18922554	65.2045	128.475	0.978447	5e-05	0.000664486	yes
Sb01g018240	chromosome_1:18927395-18928808	17.7066	15.8595	-0.158941	0.5544	0.770536	no
Sb01g018250	chromosome_1:18929756-18932466	24.6426	18.0002	-0.453148	0.1482	0.358531	no
Sb01g018260	chromosome_1:18948097-18953474	16.0398	15.7077	-0.030186	0.90015	0.957902	no
Sb01g018270	chromosome_1:18954460-18955803	0.0969725	0.181247	0.902313	1	1	no
Sb01g018290	chromosome_1:18968412-18974370	50.1576	52.8525	0.0755034	0.75595	0.886415	no
Sb01g018300	chromosome_1:18976500-18983356	50.4564	41.9485	-0.266419	0.26155	0.514983	no
Sb01g018310	chromosome_1:18983566-18989903	12.5179	11.9979	-0.0612143	0.81945	0.919424	no
Sb01g018320	chromosome_1:18996952-18998460	18.7128	16.9526	-0.14252	0.6527	0.831071	no
Sb01g018330	chromosome_1:19001930-19003167	19.1676	21.1027	0.138756	0.8036	0.911278	no
Sb01g018340	chromosome_1:19007337-19008873	10.9057	16.6238	0.608176	0.0762	0.227569	no
Sb01g018350	chromosome_1:19035384-19039315	17.2779	16.7027	-0.0488423	0.8491	0.933769	no
Sb01g018360	chromosome_1:19050617-19054700	0.465555	0.443348	-0.0705092	1	1	no
Sb01g018370	chromosome_1:19077256-19077838	0	0	0	1	1	no
Sb01g018380	chromosome_1:19111898-19116076	14.1278	16.9647	0.263999	0.3088	0.564321	no
Sb01g018390	chromosome_1:19119368-19122818	21.2066	18.939	-0.163155	0.506	0.735173	no
Sb01g018395	chromosome_1:19126992-19130614	21.9129	22.6033	0.0447544	0.85485	0.936405	no
Sb01g018400	chromosome_1:19132570-19139966	6.33317	28.8887	2.18951	5e-05	0.000664486	yes
Sb01g018410	chromosome_1:19149395-19152297	27.5193	57.7759	1.07002	5e-05	0.000664486	yes
Sb01g018420	chromosome_1:19159689-19162933	6.08426	18.0112	1.56574	5e-05	0.000664486	yes
Sb01g018430	chromosome_1:19171663-19172991	0.015655	0	inf	1	1	no
Sb01g018440	chromosome_1:19180434-19182983	3.87282	4.03522	0.0592615	0.85965	0.938254	no
Sb01g018450	chromosome_1:19192991-19198802	50.9173	45.7527	-0.1543	0.52225	0.747291	no
Sb01g018455	chromosome_1:19199465-19199864	1.65929	2.61452	0.655981	0.28635	0.543318	no
Sb01g018460	chromosome_1:19200293-19202071	23.0322	27.7866	0.270733	0.33105	0.588282	no
Sb01g018470	chromosome_1:19203071-19203846	0	0	0	1	1	no
Sb01g018480	chromosome_1:19217793-19218818	32.2344	15.8288	-1.02605	0.0005	0.00472883	yes
Sb01g018490	chromosome_1:19233266-19234029	0.462047	0.819095	0.825992	0.2332	0.479141	no
Sb01g018500	chromosome_1:19239688-19240542	0	0	0	1	1	no
Sb01g018506	chromosome_1:19246682-19247142	0	0	0	1	1	no
Sb01g018510	chromosome_1:19277122-19277716	0	0	0	1	1	no
Sb01g018513	chromosome_1:19280206-19280585	0.156199	0	inf	1	1	no
Sb01g018520	chromosome_1:19284445-19285599	0	0	0	1	1	no
Sb01g018540	chromosome_1:19300139-19303258	0	0	0	1	1	no
Sb01g018550	chromosome_1:19339051-19339989	111.615	177.484	0.669157	0.00685	0.0384991	yes
Sb01g018560	chromosome_1:19346080-19347897	0	0	0	1	1	no
Sb01g018570	chromosome_1:19350540-19354414	4.05192	5.15035	0.346067	0.26095	0.514221	no
Sb01g018580	chromosome_1:19356402-19356966	0.2408	1.24501	2.37025	0.02355	0.0983806	no
Sb01g018590	chromosome_1:19361845-19362394	1.75482	13.3152	2.92368	5e-05	0.000664486	yes
Sb01g018600	chromosome_1:19384851-19385495	5.82557	1.95966	-1.5718	0.0013	0.0103776	yes
Sb01g018610	chromosome_1:19430640-19431222	0	0	0	1	1	no
Sb01g018620	chromosome_1:19440382-19440802	0	0	0	1	1	no
Sb01g018630	chromosome_1:19444701-19448683	6.23966	7.39879	0.245821	0.4818	0.717355	no
Sb01g018640	chromosome_1:19457978-19458410	0	0	0	1	1	no
Sb01g018650	chromosome_1:19460858-19461359	0	0	0	1	1	no
Sb01g018660	chromosome_1:19489383-19489773	0	0	0	1	1	no
Sb01g018670	chromosome_1:19497923-19498328	0	0	0	1	1	no
Sb01g018680	chromosome_1:19504853-19505333	0	0	0	1	1	no
Sb01g018690	chromosome_1:19522761-19523178	0	0	0	1	1	no
Sb01g018700	chromosome_1:19545192-19552496	7.19695	8.13778	0.177249	0.50235	0.732015	no
Sb01g018710	chromosome_1:19557392-19558452	0	0	0	1	1	no
Sb01g018720	chromosome_1:19561849-19562855	0	0	0	1	1	no
Sb01g018730	chromosome_1:19588102-19594927	7.34372	9.42393	0.359817	0.23925	0.48605	no
Sb01g018740	chromosome_1:19603707-19604753	2.63385	2.01537	-0.386127	0.4378	0.68066	no
Sb01g018750	chromosome_1:19610936-19611892	11.6934	7.80037	-0.584084	0.11065	0.294101	no
Sb01g018760	chromosome_1:19613824-19615519	0.708408	0.606147	-0.224913	0.6473	0.828864	no
Sb01g018770	chromosome_1:19620878-19630164	48.6482	35.9848	-0.434999	0.07365	0.222579	no
[truncated: 25,610 more rows]
